# Supplementary material for: Alternaria Brown Spot Alters the Bacteriome with Alternaria–Bacteria Interactions in Mature Citrus Fruits
Source: J Fungi (Basel). 2025 Oct 28;11(11):778. doi: 10.3390/jof11110778 (PMC12653113; doi:10.3390/jof11110778)
Supplement: Supplementary file 1 [file jof-11-00778-s001.zip]

Archive with 1 entries (1 files):
- jof-3927759-supplementary.xlsx
