# Supplementary material for: Alternaria Brown Spot Alters the Bacteriome with Alternaria–Bacteria Interactions in Mature Citrus Fruits
Source: J Fungi (Basel). 2025 Oct 28;11(11):778. doi: 10.3390/jof11110778 (PMC12653113; doi:10.3390/jof11110778)
Supplement: Supplementary file 1 [file jof-11-00778-s001.zip › jof-3927759-supplementary.xlsx]

## Sheet: Supple. Table 1
Supplementary Table 1 ANOVA and Tukey post-hoc comparison of fungal genera
Genus	Asym	Edge	Center	P value	Corrected P value	Asym vs. Edge	Asym vs. Center	Edge vs. Center
Aaosphaeria	0.000414006	0.000402923	0.000137373	0.238344	0.69912	0.998322	0.382421	0.275241
Acaromyces	0	1.10246e-05	3.51661e-06	0.652768	0.773014	0.679147	0.960225	0.761915
Acaulium	6.80907e-05	0.000100528	4.93341e-05	0.592831	0.742021	0.854892	0.948473	0.568343
Acaulopage	0	1.10526e-05	0	0.506631	0.69912	0.653862	1	0.534707
Acaulospora	0	0	2.81491e-06	0.506631	0.69912	1	0.653862	0.534707
Acephala	0	0	2.81491e-06	0.506631	0.69912	1	0.653862	0.534707
Achaetomium	3.94419e-05	0	1.04863e-05	0.264284	0.69912	0.238245	0.441751	0.843498
Achroceratosphaeria	0.000178236	1.42972e-05	3.42006e-05	0.21617	0.69912	0.212075	0.291731	0.961536
Achroiostachys	7.32492e-05	2.99108e-05	2.25193e-06	0.387238	0.69912	0.666849	0.35743	0.778062
Acremonium	0.000971771	0.001052	0.000627604	0.599588	0.74554	0.987078	0.790806	0.593384
Acrocalymma	0.000106454	8.28943e-05	1.06966e-05	0.588099	0.741585	0.972359	0.639993	0.682017
Acrodontium	0.000157598	0.000155052	2.64377e-05	0.603085	0.746941	0.999875	0.724413	0.631663
Acrophialophora	0.000310672	0.000376592	0.000144418	0.298324	0.69912	0.926774	0.62669	0.280153
Acrostalagmus	0	4.34648e-05	3.3125e-05	0.368498	0.69912	0.342441	0.523901	0.905599
Actinomucor	2.29413e-05	7.97431e-05	7.91853e-05	0.778293	0.835583	0.792404	0.795944	0.999966
Adustochaete	0	1.54344e-05	0	0.506631	0.69912	0.653862	1	0.534707
Agaricus	0	4.11955e-05	3.82827e-05	0.724029	0.80495	0.728704	0.76008	0.997563
Agrocybe	7.0432e-06	5.04254e-06	1.16288e-05	0.706102	0.794183	0.976747	0.88468	0.690085
Akanthomyces	0	0	2.81491e-06	0.506631	0.69912	1	0.653862	0.534707
Alatosessilispora	0	0	2.25192e-05	0.506631	0.69912	1	0.653862	0.534707
Albifimbria	0.00103196	0.000308014	0.000654493	0.49504	0.69912	0.47608	0.809397	0.766457
Alfaria	0.000240631	9.01751e-05	5.88749e-05	0.136609	0.69912	0.224852	0.126521	0.896227
Allomyces	0	6.14032e-06	0	0.506631	0.69912	0.653862	1	0.534707
Allophoma	8.6407e-05	7.44537e-05	5.35868e-05	0.896512	0.92288	0.986267	0.901739	0.939001
Alpinaria	0	1.28947e-05	2.07851e-05	0.577169	0.739423	0.787982	0.549003	0.873668
Alternaria	0.0500683	0.165819	0.292454	0.000815933	0.0481199	0.699603	0.240649	0.534567
Amanita	0	1.78069e-05	6.62365e-06	0.660058	0.776245	0.672926	0.945092	0.788473
Amauroascus	6.47974e-05	0	2.81491e-06	0.14468	0.69912	0.156908	0.179833	0.993838
Amphinema	4.22592e-06	5.09374e-06	1.77229e-05	0.401691	0.69912	0.997288	0.536896	0.447656
Amphisphaeria	0	5.45066e-06	0	0.506631	0.69912	0.653862	1	0.534707
Amphobotrys	0	0	3.51661e-06	0.506631	0.69912	1	0.653862	0.534707
Anaeromyces	0	9.64864e-06	0	0.506631	0.69912	0.653862	1	0.534707
Angulomyces	0	1.47368e-05	0	0.506631	0.69912	0.653862	1	0.534707
Angustimassarina	1.83123e-05	1.35087e-05	7.68323e-05	0.31425	0.69912	0.995292	0.516332	0.327932
Annulohypoxylon	6.17193e-06	0	0	0.13281	0.69912	0.15458	0.15458	1
Anthracocystis	0	0	2.81491e-06	0.506631	0.69912	1	0.653862	0.534707
Aphanoascus	0	2.1197e-05	0	0.506631	0.69912	0.653862	1	0.534707
Apiosordaria	0	0	1.41173e-05	0.333208	0.69912	1	0.499145	0.363069
Apiotrichum	0.00075905	0.000536222	0.000307097	0.154158	0.69912	0.587308	0.144955	0.439296
Aplosporella	0	1.24109e-05	0.00021964	0.502031	0.69912	0.998462	0.629494	0.543343
Apodus	0.000256381	1.94119e-05	2.44951e-05	0.11052	0.69912	0.125602	0.135322	0.998278
Arachniotus	0	2.26914e-05	0	0.506631	0.69912	0.653862	1	0.534707
Arachnomyces	7.71491e-06	4.75416e-05	4.4298e-06	0.135872	0.69912	0.31008	0.991208	0.146144
Archaeorhizomyces	0.000960924	0.000479252	0.000996519	0.779571	0.835583	0.869913	0.99923	0.787434
Archaeospora	1.54298e-05	2.13986e-05	1.29486e-05	0.904111	0.927671	0.964695	0.993792	0.898184
Arcopilus	0	0	5.64845e-06	0.276155	0.69912	1	0.44137	0.305124
Arnium	0	1.22806e-05	0	0.506631	0.69912	0.653862	1	0.534707
Arrhenia	0	2.0263e-05	7.03322e-06	0.664716	0.776245	0.683409	0.95387	0.781682
Arthrinium	0.00196882	0.000399468	0.000487488	0.00373725	0.416995	0.00441731	0.00659173	0.958836
Arthrobotrys	4.22592e-05	1.39295e-05	4.32121e-05	0.583614	0.739423	0.725579	0.999627	0.603048
Arthrocladium	0.000195832	2.83256e-05	1.7599e-05	0.0128068	0.69912	0.0208773	0.0145161	0.966837
Arthrographis	0.00106474	0.000630445	0.00213917	0.708523	0.795195	0.979401	0.881424	0.693836
Articulospora	0.00111587	0.00068143	0.000149107	0.0513181	0.69912	0.477699	0.0505711	0.212758
Arxiella	0	4.93851e-05	0	0.303157	0.69912	0.469252	1	0.332658
Arxotrichum	2.46877e-05	0	5.55155e-06	0.236427	0.69912	0.215331	0.378871	0.876361
Aschersonia	0.00114643	0.000894215	0	0.493445	0.69912	0.971067	0.561058	0.588797
Ascobolus	0	1.73675e-05	9.41365e-06	0.706781	0.794183	0.690105	0.8945	0.887533
Ascochyta	0.000731429	0.000242188	0.000166801	0.0580775	0.69912	0.101159	0.0556608	0.905468
Aspergillus	0.0115403	0.00775748	0.00568105	0.515422	0.704882	0.731195	0.48469	0.866217
Astragalicola	4.32035e-05	0	0	0.13281	0.69912	0.15458	0.15458	1
Athelia	4.62894e-06	0	0	0.13281	0.69912	0.15458	0.15458	1
Athelopsis	0	0	1.40745e-05	0.506631	0.69912	1	0.653862	0.534707
Atractiella	0	2.01634e-05	0	0.207825	0.69912	0.365535	1	0.234415
Atractium	2.39469e-05	0	0	0.13281	0.69912	0.15458	0.15458	1
Aureobasidium	0.00978389	0.0110963	0.0216786	0.478965	0.69912	0.993275	0.589004	0.53621
Auricularia	0	4.03076e-05	1.92792e-05	0.469532	0.69912	0.45863	0.828685	0.718109
Auriscalpium	0	0	1.24622e-06	0.506631	0.69912	1	0.653862	0.534707
Auxarthron	0	1.71929e-05	2.66941e-05	0.635403	0.763938	0.809519	0.608521	0.906855
Bacillicladium	0	3.87602e-05	5.30735e-06	0.565737	0.737408	0.65587	0.991832	0.625433
Baeospora	0	9.74048e-06	5.02373e-06	0.567819	0.738086	0.55077	0.848045	0.804975
Bartalinia	0	1.74558e-05	1.71754e-05	0.658603	0.776245	0.676976	0.68517	0.999844
Basidiobolus	0	0	1.66163e-06	0.506631	0.69912	1	0.653862	0.534707
Baudoinia	0	0	3.51908e-05	0.43534	0.69912	1	0.593412	0.464857
Beauveria	0.000187203	0.000317739	7.36473e-05	0.446607	0.69912	0.836623	0.873279	0.415082
Beltrania	0	0	1.68894e-05	0.506631	0.69912	1	0.653862	0.534707
Beltraniella	0	0	5.06683e-06	0.506631	0.69912	1	0.653862	0.534707
Bensingtonia	5.06497e-05	4.4327e-05	3.75998e-05	0.976348	0.981541	0.994162	0.975406	0.99011
Betamyces	0	4.91225e-06	0	0.506631	0.69912	0.653862	1	0.534707
Bipolaris	0.00107479	0.000680132	0.000503479	0.374665	0.69912	0.585779	0.343436	0.847003
Biscogniauxia	0	0.000223777	5.48159e-06	0.437068	0.69912	0.585234	0.999663	0.472221
Bjerkandera	0.000175614	8.40792e-05	4.32058e-05	0.234104	0.69912	0.446942	0.207395	0.776514
Blastophorum	0	0	6.64469e-06	0.506631	0.69912	1	0.653862	0.534707
Blumeria	0.000246481	9.06032e-05	3.4219e-05	0.171678	0.69912	0.334136	0.150756	0.792715
Bolbitius	1.40864e-05	0	0	0.13281	0.69912	0.15458	0.15458	1
Boletellus	0	0	3.26529e-05	0.506631	0.69912	1	0.653862	0.534707
Bonordeniella	0.000144962	7.28093e-05	0.00019059	0.743087	0.815584	0.920779	0.967394	0.72399
Boothiomyces	0	0.000146009	3.05478e-05	0.144949	0.69912	0.204959	0.923738	0.223502
Botryotinia	0.000466649	0.000620487	0.000994168	0.795212	0.842462	0.982699	0.817172	0.858445
Botryotrichum	0.00494302	0.00385242	0.00160214	0.261099	0.69912	0.865454	0.291921	0.420746
Boubovia	0	1.22806e-05	0	0.506631	0.69912	0.653862	1	0.534707
Brachyphoris	0	0	6.68172e-06	0.251383	0.69912	1	0.414827	0.279671
Bradymyces	0.00059597	0.0002212	5.11783e-05	0.142975	0.69912	0.336963	0.122659	0.698857
Brettanomyces	4.64851e-05	0.00031981	0.00014653	0.498216	0.69912	0.516369	0.911097	0.665307
Briansuttonomyces	3.23987e-05	6.93349e-06	0	0.229327	0.69912	0.362969	0.209781	0.885186
Brunneochlamydosporium	1.5495e-05	4.59668e-05	2.75861e-05	0.779878	0.835583	0.784867	0.961915	0.875042
Brycekendrickomyces	0	1.73675e-05	2.03018e-05	0.778765	0.835583	0.826627	0.772121	0.99175
Buckleyzyma	8.16398e-05	1.04734e-05	1.99992e-05	0.0665024	0.69912	0.0637576	0.11338	0.910309
Bullera	0.000619959	0.000295623	0.0109568	0.469317	0.69912	0.999534	0.634451	0.491751
Bulleribasidium	0.000241024	4.74533e-05	1.08626e-05	0.0630233	0.69912	0.117235	0.0582868	0.871541
Byssochlamys	0.00246884	0.00204565	0.000917217	0.279501	0.69912	0.91362	0.329711	0.407742
Cadophora	7.71491e-06	0	0	0.13281	0.69912	0.15458	0.15458	1
Caecomyces	0	1.71402e-05	6.06386e-06	0.455025	0.69912	0.477617	0.906758	0.62258
Calcarisporiella	0	2.1197e-05	2.90941e-05	0.664396	0.776245	0.785993	0.640483	0.950298
Calvatia	3.09901e-05	9.82451e-06	8.04769e-06	0.494577	0.69912	0.551522	0.500012	0.993396
Calycina	2.16017e-05	0	0	0.13281	0.69912	0.15458	0.15458	1
Calyptella	0	2.64034e-05	5.62981e-06	0.60498	0.747946	0.665628	0.981034	0.684632
Camarosporidiella	6.7419e-05	2.8392e-05	0	0.147896	0.69912	0.464621	0.130024	0.53973
Camptophora	0.000199002	2.20129e-05	1.32894e-06	0.165329	0.69912	0.226294	0.165058	0.965959
Candida	0.00340156	0.00277857	0.00116017	0.247071	0.69912	0.900798	0.293943	0.375773
Capronia	0	1.41227e-05	0	0.506631	0.69912	0.653862	1	0.534707
Castanediella	0	0	9.0077e-06	0.506631	0.69912	1	0.653862	0.534707
Catenulostroma	0	2.33749e-05	3.19606e-06	0.396155	0.69912	0.501588	0.9864	0.464826
Cephaliophora	0.00021966	0.000132247	4.56732e-05	0.114116	0.69912	0.519367	0.105534	0.390689
Cephalotrichum	0.00117495	0.00196414	0.000725136	0.237957	0.69912	0.632708	0.858332	0.215034
Ceratobasidium	0.000199615	0.000132167	8.88028e-05	0.645943	0.771702	0.834287	0.620982	0.893142
Ceratocystis	0	0	7.40206e-06	0.506631	0.69912	1	0.653862	0.534707
Cercophora	0.000917382	0.000130679	5.11433e-05	0.0862631	0.69912	0.126156	0.088118	0.962654
Cercospora	0.000202553	0.000304337	0.000130498	0.273294	0.69912	0.703458	0.836117	0.24619
Ceriporia	3.39456e-05	5.67286e-06	9.57068e-06	0.40879	0.69912	0.39945	0.498733	0.972092
Chaetomella	0	4.98886e-05	1.7103e-05	0.265423	0.69912	0.291077	0.852507	0.436492
Chaetomidium	0.000267215	8.45688e-05	5.889e-05	0.0357545	0.69912	0.0649077	0.0348032	0.902352
Chaetomium	0.00189429	0.00104765	0.000606721	0.124649	0.69912	0.340113	0.105937	0.62911
Chaetopreussia	4.93754e-05	0	0	0.13281	0.69912	0.15458	0.15458	1
Chaetospermum	0	0	2.00081e-05	0.324362	0.69912	1	0.490462	0.354141
Chaetosphaeria	0.000173476	0.000202255	5.94867e-05	0.236549	0.69912	0.955753	0.510794	0.229543
Chaetosphaeronema	4.70916e-05	4.73669e-05	6.14271e-06	0.293824	0.69912	0.999963	0.462727	0.321695
Chalara	9.85567e-05	2.70613e-05	1.53408e-05	0.200813	0.69912	0.284687	0.193256	0.945221
Chlamydocillium	0	8.30953e-05	0	0.299961	0.69912	0.466006	1	0.32941
Chloridium	2.62307e-05	5.28058e-05	1.44994e-05	0.25698	0.69912	0.605835	0.903784	0.23769
Chlorophyllum	2.53555e-05	0	0	0.13281	0.69912	0.15458	0.15458	1
Chrysanthotrichum	9.86047e-06	1.2555e-05	0.000194091	0.450233	0.69912	0.999886	0.60068	0.482826
Chrysosporium	3.12587e-05	0.000115252	2.22609e-05	0.101996	0.69912	0.269248	0.983249	0.108413
Cistella	3.18341e-05	6.85134e-05	2.50172e-05	0.462492	0.69912	0.683758	0.98653	0.461005
Cladonia	0.000172766	0.00031178	6.9096e-05	0.311671	0.69912	0.740089	0.84422	0.282777
Cladophialophora	0.000279187	0.000239782	0.000181105	0.857139	0.892067	0.975679	0.85997	0.921749
Cladorrhinum	0.000408491	0.000407485	9.26875e-05	0.213955	0.69912	0.999989	0.371263	0.241475
Cladosporium	0.0831993	0.145115	0.120291	0.62291	0.756823	0.597645	0.826865	0.879485
Clarireedia	0.000146425	9.99725e-05	1.53297e-05	0.181848	0.69912	0.796471	0.201242	0.348792
Claroideoglomus	0	6.80321e-06	3.10086e-06	0.567048	0.738086	0.561414	0.882655	0.768228
Clathrosphaerina	0	3.35284e-05	1.74251e-05	0.535322	0.724755	0.517113	0.830483	0.789082
Clavaria	2.53555e-05	3.25437e-05	1.73413e-05	0.900888	0.926376	0.982881	0.978773	0.891489
Claviceps	0	8.19413e-06	0	0.506631	0.69912	0.653862	1	0.534707
Clavulina	0	0	3.91356e-06	0.2169	0.69912	1	0.376111	0.243901
Clavulinopsis	0.000270931	1.48832e-05	4.08214e-05	0.188423	0.69912	0.188713	0.251101	0.970737
Clitocybe	0	9.92214e-06	2.24187e-05	0.563255	0.736641	0.888616	0.560551	0.758
Clitocybula	0	1.04734e-05	0	0.506631	0.69912	0.653862	1	0.534707
Clitopilus	0.000742194	0.000601871	0.00024261	0.316697	0.69912	0.917319	0.364912	0.45075
Clonostachys	0.000537014	0.000584234	0.000438275	0.902261	0.926779	0.992248	0.966621	0.895362
Clydaea	0	0	3.43419e-05	0.506631	0.69912	1	0.653862	0.534707
Clypeosphaerella	3.54886e-05	0	0	0.13281	0.69912	0.15458	0.15458	1
Clypeosphaeria	0	2.35586e-05	2.00949e-06	0.545013	0.73055	0.655799	0.99682	0.591733
Codinaea	0	1.71929e-05	1.27361e-05	0.754315	0.823127	0.735801	0.843335	0.968815
Coleophoma	2.81728e-05	0	0	0.13281	0.69912	0.15458	0.15458	1
Collariella	2.31447e-05	4.04285e-05	8.0189e-06	0.444219	0.69912	0.836391	0.871683	0.412655
Collarispora	2.31447e-05	2.49729e-05	7.65655e-05	0.737533	0.812166	0.999766	0.821373	0.760747
Collembolispora	2.53555e-05	4.09065e-05	1.65551e-05	0.68471	0.784789	0.892006	0.963822	0.663958
Colletotrichum	0.00700415	0.0261108	0.0270979	0.784103	0.837037	0.808917	0.791298	0.999136
Comoclathris	0.00031947	3.44722e-05	0	0.0214348	0.69912	0.0394493	0.0215319	0.910089
Condenascus	6.40267e-05	0.000178923	5.76279e-05	0.281588	0.69912	0.471961	0.997515	0.299588
Coniella	1.69037e-05	0	2.25193e-06	0.182119	0.69912	0.176325	0.259257	0.947744
Coniocessia	0	5.67286e-06	1.12596e-06	0.598087	0.74554	0.664103	0.983446	0.673721
Coniochaeta	0.000333839	0.000312962	0.000329333	0.995693	0.995693	0.996522	0.999838	0.996791
Conioscypha	4.62894e-05	0	2.19518e-05	0.301424	0.69912	0.282688	0.685308	0.632613
Coniosporium	0	1.4018e-05	0	0.396534	0.69912	0.558784	1	0.426443
Coniothyrium	2.00588e-05	8.2398e-05	7.29145e-06	0.235857	0.69912	0.489522	0.968677	0.233263
Conocybe	0.000867247	0.000714993	0.000195538	0.252519	0.69912	0.937423	0.318846	0.355115
Coprinellus	0.009509	0.00475944	0.00221452	0.0143879	0.69912	0.0966084	0.0110772	0.325214
Coprinopsis	0.000747953	0.000805354	0.000243505	0.0238188	0.69912	0.965405	0.107155	0.0260797
Coprinus	2.67641e-05	0	1.91629e-05	0.249689	0.69912	0.294541	0.896876	0.382103
Coprotus	0	0	6.78522e-06	0.506631	0.69912	1	0.653862	0.534707
Cordana	0	7.16599e-06	1.24622e-06	0.586542	0.741585	0.661778	0.98715	0.65558
Coremiopassalora	0	1.64027e-05	3.37789e-06	0.601576	0.74613	0.664862	0.982244	0.679236
Corticifraga	0	1.04385e-05	0	0.506631	0.69912	0.653862	1	0.534707
Cortinarius	4.93024e-05	1.69645e-05	4.67609e-05	0.666174	0.776245	0.756769	0.998238	0.70285
Corynascella	0	5.21026e-05	2.56623e-05	0.691777	0.784789	0.68103	0.908835	0.859447
Corynascus	0.000227735	5.27372e-05	0.000273531	0.679301	0.78423	0.84361	0.98826	0.671663
Corynespora	0	1.10526e-05	0	0.506631	0.69912	0.653862	1	0.534707
Cosmospora	2.53555e-05	1.53508e-05	2.32482e-05	0.928496	0.947547	0.94216	0.997347	0.945818
Cotylidia	0	3.55607e-05	0.000783058	0.514328	0.704882	0.999057	0.64398	0.552432
Crassicarpon	0	1.78281e-05	7.44768e-06	0.676522	0.78423	0.678991	0.932878	0.818609
Crepidotus	0	3.85861e-06	0	0.506631	0.69912	0.653862	1	0.534707
Cristinia	0	2.0263e-05	0	0.506631	0.69912	0.653862	1	0.534707
Cryptococcus	0.000276384	0.00025764	0.00135404	0.598958	0.74554	0.999903	0.732272	0.620769
Cuphophyllus	0	0	1.68894e-05	0.506631	0.69912	1	0.653862	0.534707
Currahmyces	0	4.2394e-06	2.2149e-06	0.728008	0.808422	0.714354	0.910464	0.889311
Curvibasidium	4.67222e-05	1.73675e-05	8.44472e-06	0.498991	0.69912	0.636876	0.473654	0.93735
Curvularia	0.00032808	0.000156045	0.000131698	0.244442	0.69912	0.323986	0.239467	0.963395
Cutaneotrichosporon	0.0017509	0.000814909	0.000814847	0.48614	0.69912	0.514741	0.514698	1
Cyathus	8.99835e-05	3.64408e-05	1.42781e-05	0.352953	0.69912	0.552389	0.32269	0.853416
Cyberlindnera	0.02986	0.0330676	0.00630254	0.16685	0.69912	0.98048	0.376487	0.171601
Cylindrobasidium	0	3.82031e-06	0	0.506631	0.69912	0.653862	1	0.534707
Cylindrocarpon	8.47921e-05	0	0	0.13281	0.69912	0.15458	0.15458	1
Cylindrocladiella	0	1.83324e-05	0	0.506631	0.69912	0.653862	1	0.534707
Cymostachys	0.000134899	0.000168597	0.000571591	0.644606	0.771079	0.998162	0.740105	0.682681
Cyphellophora	0.00249275	0.00289286	0.00138825	0.753429	0.823127	0.985684	0.896759	0.742073
Cystobasidium	0.0001517	0.000216344	0.000202978	0.955564	0.966818	0.952475	0.96978	0.99687
Cystofilobasidium	0.00080668	0.000997592	0.00041111	0.221497	0.69912	0.879116	0.586425	0.201929
Cytospora	0	2.75615e-06	0	0.506631	0.69912	0.653862	1	0.534707
Dactylella	0	1.08242e-05	0	0.506631	0.69912	0.653862	1	0.534707
Dactylellina	0	0	1.15175e-05	0.506631	0.69912	1	0.653862	0.534707
Dactylonectria	0.000627833	0.000493548	0.000185748	0.246145	0.69912	0.879492	0.283988	0.389975
Daldinia	0	1.4332e-05	2.00949e-06	0.570675	0.738668	0.659048	0.991539	0.630925
Darksidea	0	1.07154e-05	5.75007e-06	0.71024	0.796177	0.694295	0.898099	0.886851
Datronia	9.86047e-06	0	6.02847e-06	0.474353	0.69912	0.486141	0.891431	0.660013
Debaryomyces	0.000668318	0.00128524	0.000295999	0.213966	0.69912	0.621154	0.836894	0.191443
Dekkera	0	2.21354e-05	0	0.234168	0.69912	0.395775	1	0.261866
Dendrochytridium	0	0	4.16606e-05	0.506631	0.69912	1	0.653862	0.534707
Derxomyces	0	6.14032e-07	1.89392e-05	0.315655	0.69912	0.999146	0.467529	0.352999
Devriesia	3.39456e-05	0	0	0.13281	0.69912	0.15458	0.15458	1
Diaporthe	0.000183183	0.000221445	5.67134e-05	0.277959	0.69912	0.948115	0.573048	0.266241
Diatrypella	0	0	1.68894e-06	0.506631	0.69912	1	0.653862	0.534707
Dichotomopilus	0.000101633	7.05539e-05	2.53806e-05	0.313195	0.69912	0.814173	0.320108	0.533863
Dictyocheirospora	0	0	1.64479e-06	0.506631	0.69912	1	0.653862	0.534707
Dictyosporium	0	0	3.94087e-06	0.506631	0.69912	1	0.653862	0.534707
Didymella	0.00575888	0.00592901	0.0276169	0.297362	0.69912	0.99995	0.459891	0.328513
Didymocyrtis	0.000510483	2.52258e-05	5.62981e-07	0.145259	0.69912	0.182059	0.156407	0.992353
Didymosphaeria	0	0	6.75577e-06	0.506631	0.69912	1	0.653862	0.534707
Dimennazyma	0	0	1.68894e-06	0.506631	0.69912	1	0.653862	0.534707
Dimorphiseta	0	2.49484e-05	6.56198e-06	0.386101	0.69912	0.441332	0.941288	0.509197
Dimorphospora	4.64851e-05	0	0	0.13281	0.69912	0.15458	0.15458	1
Dioszegia	0.000464836	0.00044746	0.00279339	0.168097	0.69912	0.99993	0.320276	0.191124
Diplocarpon	0	0	2.81491e-06	0.506631	0.69912	1	0.653862	0.534707
Diplodia	0	8.81968e-06	1.24622e-06	0.571188	0.738668	0.659128	0.99141	0.631717
Diploospora	0	9.69006e-06	0	0.506631	0.69912	0.653862	1	0.534707
Discosia	0	3.15159e-06	0	0.506631	0.69912	0.653862	1	0.534707
Disculoides	2.25382e-05	0	1.40745e-05	0.479703	0.69912	0.49528	0.900807	0.656143
Dissoconium	0	2.67663e-05	0	0.231288	0.69912	0.392536	1	0.258878
Diutina	0	1.28857e-05	0	0.342753	0.69912	0.50841	1	0.37268
Diversispora	0.000152401	2.50224e-05	2.29252e-05	0.22705	0.69912	0.259681	0.249551	0.999382
Dothiora	4.22592e-06	1.93801e-05	0	0.548256	0.73075	0.770222	0.979477	0.537704
Duportella	0	2.03238e-05	2.39068e-05	0.575141	0.738668	0.657321	0.563974	0.979942
Echria	2.53555e-05	0.000196464	2.55271e-05	0.1669	0.69912	0.315018	0.999999	0.191388
Edenia	0	4.24549e-05	3.94087e-06	0.251013	0.69912	0.372994	0.990778	0.302734
Efibula	0	0	3.51661e-06	0.506631	0.69912	1	0.653862	0.534707
Efibulobasidium	0	0	1.66163e-06	0.506631	0.69912	1	0.653862	0.534707
Elaphomyces	1.97209e-05	0	3.71568e-05	0.58095	0.739423	0.8901	0.912829	0.55194
Eleutherascus	0.000237135	2.10725e-05	4.50203e-05	0.0477927	0.69912	0.0475299	0.0799156	0.929224
Elsinoe	0	0	2.25193e-06	0.506631	0.69912	1	0.653862	0.534707
Emericellopsis	9.86047e-06	0.000298173	0.000105794	0.090313	0.69912	0.107995	0.745977	0.206681
Endocarpon	0.000134975	0	0	0.13281	0.69912	0.15458	0.15458	1
Endoconidioma	0	1.6352e-05	6.8847e-06	0.681319	0.784789	0.683093	0.932914	0.822993
Enterocarpus	0.00056548	0.000678882	0.000472074	0.888985	0.919137	0.974182	0.982398	0.878699
Entoloma	4.2597e-05	6.44415e-05	0.000241487	0.647445	0.771888	0.99616	0.733106	0.692689
Entrophospora	0	6.75435e-06	0	0.506631	0.69912	0.653862	1	0.534707
Epichloe	0.000109476	5.71302e-05	2.16727e-05	0.227381	0.69912	0.539066	0.203248	0.648993
Epicoccum	0.00250994	0.00185069	0.00394307	0.488058	0.69912	0.947559	0.778642	0.465611
Epicoleosporium	0.000105558	0	0	0.13281	0.69912	0.15458	0.15458	1
Epulorhiza	0	0	3.70103e-06	0.506631	0.69912	1	0.653862	0.534707
Equiseticola	0	3.63377e-06	0	0.506631	0.69912	0.653862	1	0.534707
Eremomyces	7.78703e-05	0	1.09458e-05	0.174382	0.69912	0.167496	0.254032	0.940107
Eremothecium	0	7.36838e-06	0	0.506631	0.69912	0.653862	1	0.534707
Erysiphe	1.23439e-05	1.9649e-05	0	0.583615	0.739423	0.945325	0.852917	0.55851
Erythrobasidium	0.00512305	0.0122544	0.010956	0.739114	0.812166	0.726691	0.806101	0.983828
Eutypella	0.000102457	7.56381e-06	3.26618e-05	0.0949111	0.69912	0.0807898	0.224563	0.724986
Exidia	0	7.64062e-06	0	0.506631	0.69912	0.653862	1	0.534707
Exophiala	0.000647869	0.000524678	0.000209199	0.216554	0.69912	0.888448	0.260565	0.343193
Exserohilum	4.08505e-05	2.46904e-05	1.12939e-05	0.57178	0.738668	0.830935	0.550249	0.826282
Farysia	0.000148863	6.74265e-05	0.000128711	0.850703	0.887322	0.873139	0.991635	0.890968
Favolus	0	4.58437e-05	5.20555e-06	0.556076	0.734954	0.655491	0.994366	0.609771
Fibulochlamys	0.000105558	0	0	0.13281	0.69912	0.15458	0.15458	1
Filobasidium	0.00811385	0.0094122	0.0143001	0.754258	0.823127	0.989865	0.797009	0.80837
Flabellascoma	0	0	1.43139e-05	0.0665368	0.69912	1	0.1671	0.081065
Flagelloscypha	0.000100366	0	3.10086e-06	0.140839	0.69912	0.155758	0.171729	0.996863
Flammulina	6.76838e-05	9.49941e-05	1.05856e-05	0.229713	0.69912	0.883554	0.593067	0.209949
Fodinomyces	2.11296e-05	3.07016e-05	4.4298e-06	0.679164	0.78423	0.962421	0.890657	0.658
Forliomyces	0	7.71891e-06	5.55155e-06	0.771623	0.83426	0.753119	0.86207	0.966306
Funneliformis	0.00025961	0.000132107	6.69498e-05	0.37327	0.69912	0.609496	0.341721	0.819479
Fusariella	0.000506954	0.000284617	9.60937e-05	0.197949	0.69912	0.573537	0.180531	0.550269
Fusarium	0.0289544	0.0209843	0.0198375	0.634144	0.763396	0.698665	0.628254	0.988585
Fusicolla	0.00242573	0.00112981	0.00103787	0.267396	0.69912	0.320944	0.276344	0.990563
Fusidium	0	1.9649e-05	0	0.506631	0.69912	0.653862	1	0.534707
Gaeumannomyces	2.26073e-05	6.15346e-05	1.20345e-05	0.449658	0.69912	0.702185	0.973514	0.43928
Galactomyces	1.12691e-05	0	0	0.13281	0.69912	0.15458	0.15458	1
Galerella	0	4.84503e-06	0	0.506631	0.69912	0.653862	1	0.534707
Galiicola	1.5495e-05	0	0	0.13281	0.69912	0.15458	0.15458	1
Gamsia	5.59464e-05	4.64023e-05	1.16745e-05	0.406708	0.69912	0.964361	0.479909	0.506199
Ganoderma	0.000176905	0.000198309	0.000115759	0.832064	0.873667	0.991229	0.930985	0.824137
Gastrosporium	0	0	3.94087e-06	0.506631	0.69912	1	0.653862	0.534707
Geastrum	2.93166e-05	0	4.52135e-06	0.193301	0.69912	0.183632	0.28346	0.932498
Gelasinospora	0.000132282	0.000232979	0.00035534	0.820624	0.863574	0.959314	0.817932	0.912476
Geminibasidium	0.000153885	3.10516e-05	4.32896e-06	0.00395382	0.416995	0.0128412	0.00340941	0.642413
Genolevuria	0.000635296	1.6352e-05	5.31576e-06	0.141547	0.69912	0.168685	0.159675	0.999006
Geoglossum	0	1.01757e-05	1.68894e-06	0.140312	0.69912	0.214493	0.952727	0.202332
Geopora	2.81728e-05	0	0	0.13281	0.69912	0.15458	0.15458	1
Geosmithia	2.81728e-05	4.61417e-05	4.72702e-05	0.921087	0.942021	0.931722	0.923283	0.999579
Gibberella	0.000148126	9.10507e-05	0.00786984	0.220251	0.69912	0.999943	0.383311	0.245903
Gibellulopsis	0.00258753	0.00149129	0.0015433	0.665006	0.776245	0.675695	0.699907	0.998631
Gliocladiopsis	1.97209e-05	3.56138e-05	1.68894e-06	0.611645	0.750655	0.921279	0.900025	0.583751
Gliomastix	9.25789e-06	5.55158e-05	2.03876e-05	0.36062	0.69912	0.424614	0.948154	0.473244
Gliophorus	0	0	4.50385e-06	0.506631	0.69912	1	0.653862	0.534707
Gloeocystidiellum	0	0	1.24622e-06	0.506631	0.69912	1	0.653862	0.534707
Glomus	0.000131879	0.000128848	6.70328e-05	0.615666	0.752658	0.999281	0.726056	0.649171
Glutinomyces	0	3.37702e-05	5.06683e-06	0.575301	0.738668	0.659788	0.990345	0.63808
Goffeauzyma	0	8.4788e-06	0	0.506631	0.69912	0.653862	1	0.534707
Golubevia	0	0.000138721	0.000120497	0.7237	0.80495	0.717856	0.777344	0.99121
Gonatophragmium	2.58929e-05	2.7195e-05	1.17396e-05	0.660575	0.776245	0.998034	0.796214	0.669365
Gorgomyces	0	0	1.68894e-06	0.506631	0.69912	1	0.653862	0.534707
Graphium	0	1.33711e-05	8.85959e-06	0.762063	0.827758	0.741892	0.875466	0.949234
Gregarithecium	0	1.3867e-05	0	0.506631	0.69912	0.653862	1	0.534707
Guignardia	1.54298e-05	0	1.10522e-05	0.511619	0.70347	0.55582	0.951637	0.633033
Gymnoascus	9.71961e-05	4.9182e-05	1.61043e-05	0.406081	0.69912	0.697297	0.377595	0.771835
Gymnopilus	0	0	6.16838e-06	0.506631	0.69912	1	0.653862	0.534707
Gymnopus	0	0	8.16323e-05	0.506631	0.69912	1	0.653862	0.534707
Gymnostellatospora	0	4.86646e-05	1.17849e-05	0.327495	0.69912	0.390638	0.942149	0.441065
Hannaella	0.00404766	0.00379489	0.00528593	0.923506	0.943474	0.998445	0.963456	0.922507
Hanseniaspora	4.62894e-06	6.80904e-05	9.57614e-05	0.735534	0.812009	0.847204	0.714036	0.953343
Hansfordia	4.36678e-05	5.75581e-05	0.000302957	0.590914	0.741585	0.998963	0.70425	0.627318
Hapsidospora	3.38073e-05	9.82451e-06	2.00256e-05	0.667167	0.776444	0.645629	0.862245	0.885069
Harknessia	0.000528797	0.000107779	8.44472e-06	0.0994671	0.69912	0.185112	0.0896252	0.850978
Hawksworthiomyces	0.000188835	0	0	0.0063758	0.559651	0.00884914	0.00884914	1
Helminthosporium	0	2.45613e-06	4.52135e-06	0.734018	0.811581	0.905178	0.718356	0.899786
Hemileucoglossum	3.24026e-05	0	1.91414e-05	0.465486	0.69912	0.47151	0.875456	0.666447
Hermetothecium	0	8.81968e-06	0	0.506631	0.69912	0.653862	1	0.534707
Herpotrichia	0	7.71891e-06	0	0.506631	0.69912	0.653862	1	0.534707
Heterochaete	0	1.84648e-05	0	0.506631	0.69912	0.653862	1	0.534707
Heteroconium	0	1.64626e-05	0	0.207185	0.69912	0.364782	1	0.233744
Heterodoassansia	0	3.07016e-06	0	0.506631	0.69912	0.653862	1	0.534707
Hirsutella	5.01831e-05	5.76494e-05	2.74015e-05	0.79755	0.843992	0.990235	0.913279	0.78914
Hodophilus	0	1.79902e-05	1.68894e-06	0.269125	0.69912	0.392077	0.991082	0.322055
Holocotylon	0	0	3.37789e-06	0.506631	0.69912	1	0.653862	0.534707
Holtermanniella	0.000147498	0.000281291	0.000109669	0.177426	0.69912	0.455609	0.935222	0.169403
Hortaea	0	0	8.15181e-06	0.355726	0.69912	1	0.520838	0.385708
Humicola	0.0019955	0.00125798	0.000708995	0.264274	0.69912	0.601534	0.240485	0.653421
Humicolopsis	0	0	3.94087e-06	0.506631	0.69912	1	0.653862	0.534707
Hyalocladosporiella	4.32613e-05	1.04191e-05	0	0.210966	0.69912	0.361987	0.189461	0.847533
Hyaloscypha	0.00011594	6.38217e-05	8.57153e-05	0.893472	0.921311	0.884813	0.959396	0.967878
Hyaloseta	0	0	2.75861e-05	0.506631	0.69912	1	0.653862	0.534707
Hydnomerulius	0.000105558	0	2.81491e-06	0.139621	0.69912	0.155457	0.16915	0.997659
Hydnophlebia	0	0	4.01898e-06	0.506631	0.69912	1	0.653862	0.534707
Hydropisphaera	2.31447e-05	4.05243e-05	0	0.582488	0.739423	0.92714	0.875041	0.55455
Hygrocybe	0.000575814	0.000399863	0.00172716	0.661683	0.776245	0.99503	0.810973	0.663422
Hygrophoropsis	0	8.68377e-06	0	0.506631	0.69912	0.653862	1	0.534707
Hygrophorus	2.53555e-05	2.06421e-05	9.0077e-06	0.755732	0.823722	0.979358	0.78193	0.828742
Hymenoscyphus	0	3.22769e-05	4.87278e-06	0.344502	0.69912	0.445059	0.98041	0.418697
Hyphoderma	0	1.46445e-05	0	0.506631	0.69912	0.653862	1	0.534707
Hyphodontia	0	4.41222e-06	2.2149e-06	0.72176	0.80432	0.710459	0.915678	0.87847
Hypholoma	2.62307e-05	1.73557e-05	4.05412e-05	0.8075	0.850711	0.977123	0.941786	0.792475
Hypochnicium	0	1.04385e-05	0	0.506631	0.69912	0.653862	1	0.534707
Hypomyces	0	0	4.50385e-06	0.506631	0.69912	1	0.653862	0.534707
Hypoxylon	0.000431905	0.000188911	7.1052e-05	0.058814	0.69912	0.207216	0.0479943	0.545715
Hyweljonesia	5.63456e-06	5.67286e-06	3.47778e-05	0.344153	0.69912	0.999999	0.509193	0.374385
Idriella	0.000234086	0.000183593	3.66213e-05	0.100735	0.69912	0.858528	0.137923	0.184492
Ilyonectria	0.000432856	0.000216853	0.000433455	0.798611	0.844169	0.870953	0.999999	0.812905
Immersidiscosia	0	0	9.60013e-06	0.27676	0.69912	1	0.442006	0.305743
Inocybe	0	1.05444e-05	5.31576e-06	0.544431	0.73055	0.529013	0.844795	0.784141
Iodophanus	0.000507672	0.000261531	6.35034e-05	0.207395	0.69912	0.56753	0.188052	0.576519
Issatchenkia	5.71049e-05	0	0	0.13281	0.69912	0.15458	0.15458	1
Itersonilia	0.000591631	0.000714446	0.000181398	0.36597	0.69912	0.960583	0.648301	0.353448
Junghuhnia	0	1.76489e-05	0	0.506631	0.69912	0.653862	1	0.534707
Kabatiella	0	0	7.31876e-06	0.506631	0.69912	1	0.653862	0.534707
Kabatina	0	0	1.30655e-05	0.250333	0.69912	1	0.41368	0.278589
Kalmusia	1.69728e-05	0	5.70793e-06	0.250065	0.69912	0.222227	0.491044	0.752429
Kazachstania	0.00148474	0.00189639	0.000533852	0.388902	0.69912	0.935983	0.7086	0.367569
Keissleriella	0	0	9.85747e-06	0.0823746	0.69912	1	0.194148	0.0989894
Kernia	0.00179313	0.00197822	0.000361281	0.192303	0.69912	0.983822	0.405538	0.198099
Kluyveromyces	2.81728e-06	3.48233e-05	1.2275e-05	0.460267	0.69912	0.502218	0.938424	0.594254
Knufia	0.000141939	0.000222618	7.75839e-05	0.454062	0.69912	0.82835	0.886445	0.423107
Kochiomyces	0	8.81968e-06	0	0.506631	0.69912	0.653862	1	0.534707
Kockovaella	3.23987e-05	0	1.80854e-05	0.450415	0.69912	0.447958	0.847192	0.677481
Kodamaea	0	7.98241e-06	0	0.506631	0.69912	0.653862	1	0.534707
Kondoa	0	5.81506e-05	1.05212e-05	0.232895	0.69912	0.315824	0.959219	0.31375
Kotlabaea	2.67641e-05	1.4473e-05	7.08767e-06	0.688215	0.784789	0.849588	0.664461	0.914981
Kurtzmaniella	2.67641e-05	0.000150861	7.62904e-05	0.505543	0.69912	0.514077	0.894674	0.690772
Kurtzmanomyces	1.5495e-05	0	0	0.13281	0.69912	0.15458	0.15458	1
Kwoniella	0	3.63377e-06	0	0.506631	0.69912	0.653862	1	0.534707
Laburnicola	2.81728e-05	1.78281e-05	0	0.483001	0.69912	0.90648	0.501039	0.653761
Lachnum	7.78703e-05	2.66437e-05	1.95678e-06	0.237101	0.69912	0.466101	0.209954	0.757592
Lacrymaria	0	0	1.64479e-06	0.506631	0.69912	1	0.653862	0.534707
Lactarius	0	0	1.15584e-05	0.387261	0.69912	1	0.550307	0.417218
Lactifluus	0	0	6.75577e-06	0.506631	0.69912	1	0.653862	0.534707
Laetisaria	0	1.60329e-05	0	0.286634	0.69912	0.452313	1	0.315834
Lambertella	8.45184e-06	0	0	0.13281	0.69912	0.15458	0.15458	1
Lapidomyces	0	0	1.15175e-05	0.506631	0.69912	1	0.653862	0.534707
Lasiodiplodia	4.36678e-05	2.97715e-05	3.03838e-05	0.950302	0.962524	0.952325	0.956327	0.999857
Lasionectria	9.01529e-05	5.30681e-05	2.42386e-05	0.607063	0.747946	0.839067	0.584557	0.852752
Latorua	0	0	1.29486e-05	0.506631	0.69912	1	0.653862	0.534707
Lecanicillium	9.08976e-05	0.000129415	3.79581e-05	0.514865	0.704882	0.913609	0.844087	0.485496
Lectera	0.000169037	0.000199715	0.000307332	0.822931	0.865039	0.992112	0.85315	0.865505
Lecythophora	1.08009e-05	1.59648e-05	0	0.583633	0.739423	0.958755	0.833592	0.562097
Lentinus	0	0	1.29486e-05	0.506631	0.69912	1	0.653862	0.534707
Lentithecium	0	1.4332e-05	0	0.506631	0.69912	0.653862	1	0.534707
Leohumicola	0.000116791	0.000194518	5.30862e-05	0.28647	0.69912	0.740849	0.816099	0.257674
Lepiota	4.78937e-05	8.59645e-06	2.81491e-06	0.238806	0.69912	0.320139	0.233009	0.960057
Lepista	0	1.08242e-05	0	0.506631	0.69912	0.653862	1	0.534707
Leptobacillium	7.627e-05	0.000176202	3.03829e-05	0.0174087	0.69912	0.187348	0.673097	0.0146342
Leptodiscella	0	7.36838e-06	0	0.506631	0.69912	0.653862	1	0.534707
Leptodontidium	4.47465e-05	8.06084e-05	2.95699e-05	0.484147	0.69912	0.767442	0.952832	0.463442
Leptosphaeria	9.4851e-05	0.000125872	2.97639e-05	0.650667	0.773014	0.967358	0.865305	0.631175
Leptospora	7.58057e-06	9.58704e-05	6.63362e-05	0.460856	0.69912	0.429095	0.676946	0.859826
Leptoxyphium	0	0	8.41661e-06	0.506631	0.69912	1	0.653862	0.534707
Leucaenicola	2.62307e-05	0	1.25593e-05	0.407852	0.69912	0.388645	0.761467	0.709756
Leucoagaricus	2.93166e-05	0	1.07426e-05	0.252484	0.69912	0.225107	0.524368	0.716769
Leucosphaerina	3.23987e-05	3.93844e-05	8.44472e-06	0.590855	0.741585	0.98078	0.799227	0.579756
Leucosporidium	3.24026e-05	1.89095e-06	1.18226e-05	0.378691	0.69912	0.347098	0.603117	0.833799
Leveillula	0.000181697	2.03266e-05	3.54384e-06	0.169706	0.69912	0.226809	0.171489	0.972973
Lichtheimia	8.65226e-06	2.02456e-05	5.62981e-06	0.55588	0.734954	0.770355	0.982047	0.546919
Limonomyces	0	1.78069e-05	0	0.506631	0.69912	0.653862	1	0.534707
Lipomyces	0	6.75404e-06	0	0.506631	0.69912	0.653862	1	0.534707
Lithohypha	0	0	1.24622e-06	0.506631	0.69912	1	0.653862	0.534707
Lodderomyces	0.000351378	0.000282782	6.11622e-05	0.166816	0.69912	0.908817	0.221098	0.261774
Lomentospora	2.53555e-05	0	2.49245e-06	0.165498	0.69912	0.166462	0.223742	0.970048
Lophiostoma	0.000224959	4.08422e-05	2.90786e-06	0.191952	0.69912	0.291552	0.179722	0.916785
Lophiotrema	0	0	5.82914e-06	0.207679	0.69912	1	0.365363	0.234262
Lycoperdon	0	0	4.77313e-06	0.242979	0.69912	1	0.405592	0.270992
Macrolepiota	0	0	6.78522e-06	0.506631	0.69912	1	0.653862	0.534707
Macrophomina	0	1.78069e-05	4.47654e-06	0.612951	0.751282	0.66115	0.973306	0.704831
Madurella	0.00063393	0.00094788	0.00022482	0.420867	0.69912	0.880606	0.807143	0.390139
Magnaporthe	1.69037e-05	0	0	0.13281	0.69912	0.15458	0.15458	1
Malassezia	0.000684285	0.00051327	0.000800509	0.882356	0.915287	0.967902	0.985022	0.872149
Malbranchea	0	0	0.000168894	0.506631	0.69912	1	0.653862	0.534707
Marasmiellus	0	0	5.55155e-06	0.506631	0.69912	1	0.653862	0.534707
Marasmius	0	2.51024e-05	2.47712e-05	0.734154	0.811581	0.749881	0.755422	0.999923
Marquandomyces	0	0	1.23856e-05	0.506631	0.69912	1	0.653862	0.534707
Matsushimamyces	0	1.22806e-05	0	0.506631	0.69912	0.653862	1	0.534707
Meira	0.0002187	7.20339e-05	0.000123565	0.673923	0.78238	0.648752	0.830219	0.920688
Melanocarpus	0	8.59645e-06	0	0.506631	0.69912	0.653862	1	0.534707
Melanoleuca	9.25789e-06	0	4.95423e-05	0.54311	0.73007	0.984842	0.753904	0.536912
Melanophyllum	5.0711e-05	6.85202e-06	6.16548e-06	0.227588	0.69912	0.259983	0.25034	0.999442
Meliniomyces	0.000146408	5.46488e-05	6.64469e-06	0.232402	0.69912	0.479189	0.205527	0.730872
Membranomyces	9.34444e-05	0	1.04863e-05	0.171818	0.69912	0.170046	0.237183	0.961697
Meristemomyces	0	0	6.53084e-06	0.506631	0.69912	1	0.653862	0.534707
Metacordyceps	9.67105e-05	7.71063e-05	1.64163e-05	0.233978	0.69912	0.922033	0.292367	0.34332
Metapochonia	0	2.41953e-05	0	0.506631	0.69912	0.653862	1	0.534707
Metarhizium	0.00155411	0.00121823	0.000301507	0.0746592	0.69912	0.821417	0.103147	0.151129
Metschnikowia	0	1.47368e-05	0	0.506631	0.69912	0.653862	1	0.534707
Meyerozyma	0.000603832	0.000960372	0.000382267	0.431428	0.69912	0.78326	0.908844	0.403203
Microascus	0.000328213	0.000146599	0.000127267	0.589039	0.741585	0.646927	0.589316	0.992343
Microcera	0	0	1.00966e-05	0.328716	0.69912	1	0.494747	0.358537
Microdochium	0.000785972	0.000502235	0.000160686	0.165957	0.69912	0.654793	0.162739	0.413321
Micropsalliota	0	0	9.74555e-06	0.506631	0.69912	1	0.653862	0.534707
Microscypha	5.65598e-05	6.21039e-05	2.21899e-05	0.575019	0.738668	0.992588	0.756408	0.576181
Microsporum	2.39469e-05	0	0	0.13281	0.69912	0.15458	0.15458	1
Middelhovenomyces	2.07654e-05	0	7.74962e-06	0.255675	0.69912	0.228413	0.534759	0.710822
Millerozyma	0.000103827	1.4473e-05	1.86713e-05	0.282429	0.69912	0.296931	0.32861	0.995534
Minimedusa	9.23999e-05	1.17317e-05	3.18772e-05	0.180303	0.69912	0.159856	0.332113	0.81997
Minimelanolocus	0	0	6.64469e-06	0.506631	0.69912	1	0.653862	0.534707
Moesziomyces	1.23439e-05	3.02619e-05	1.62984e-05	0.782655	0.837037	0.819082	0.990164	0.833533
Monascus	0.000125479	0.000104864	0.00021525	0.757219	0.823837	0.99326	0.880827	0.752883
Monocillium	0	3.17452e-05	0	0.444224	0.69912	0.601158	1	0.473611
Monographella	0.000216541	0.000136337	2.05538e-05	0.00397138	0.416995	0.264283	0.00441536	0.0323258
Monosporascus	0.000196026	3.01852e-05	2.74142e-05	0.000517285	0.152542	0.000852554	0.000742883	0.994277
Montagnula	0.000151933	0.000154199	0.000129748	0.977663	0.981819	0.999874	0.987994	0.978251
Morchella	0	9.64864e-06	0	0.506631	0.69912	0.653862	1	0.534707
Morenoina	0	7.26755e-06	3.01424e-06	0.691625	0.784789	0.694584	0.937657	0.826843
Mortierella	0.00932252	0.00715996	0.00701754	0.930835	0.948909	0.940399	0.932617	0.999598
Mrakia	9.57875e-05	8.03151e-05	2.20523e-05	0.547818	0.73075	0.977949	0.615005	0.633516
Mucor	0	1.1507e-05	1.04196e-05	0.736952	0.812166	0.737246	0.777919	0.995816
Musicillium	0	0	5.06683e-06	0.506631	0.69912	1	0.653862	0.534707
Muyocopron	0	7.26755e-06	0	0.506631	0.69912	0.653862	1	0.534707
Mycena	0	0	1.68894e-06	0.506631	0.69912	1	0.653862	0.534707
Mycoarachis	0.000216518	5.12342e-05	3.58556e-05	0.0655449	0.69912	0.0976272	0.0679615	0.96359
Mycoarthris	0	4.41222e-06	1.40745e-05	0.65039	0.773014	0.961432	0.678344	0.758003
Mycofalcella	0	0	3.56294e-05	0.465096	0.69912	1	0.619109	0.49412
Mycoleptodiscus	0	8.4788e-06	0	0.506631	0.69912	0.653862	1	0.534707
Mycosphaerella	1.08009e-05	0	0	0.13281	0.69912	0.15458	0.15458	1
Mycothermus	0.000190915	0.000114863	0.000712215	0.601642	0.74613	0.994333	0.770212	0.604501
Myriangium	2.93166e-05	0.000190199	0.000177762	0.841282	0.879438	0.843357	0.864708	0.998451
Myriodontium	0	1.6352e-05	0	0.506631	0.69912	0.653862	1	0.534707
Myrmecridium	0.000742476	0.000246415	0.000513764	0.536693	0.725299	0.529777	0.868425	0.751644
Myrothecium	2.67641e-05	7.98241e-06	1.46375e-05	0.721659	0.80432	0.699146	0.859046	0.933195
Myxocephala	0	1.01875e-05	1.18226e-05	0.786322	0.837037	0.831176	0.780623	0.992768
Myxospora	2.39469e-05	1.78281e-05	1.68894e-06	0.574379	0.738668	0.962904	0.618139	0.682026
Myxotrichum	0	2.68798e-05	0	0.207187	0.69912	0.364785	1	0.233747
Naganishia	0.000442951	0.00060178	0.000205398	0.251509	0.69912	0.836188	0.675216	0.22592
Naumovozyma	0.00133256	0.00193217	0.000376842	0.319939	0.69912	0.874494	0.715533	0.292824
Nectria	0	7.56381e-06	1.64479e-06	0.606953	0.747946	0.666083	0.980316	0.687766
Nematoctonus	2.81728e-05	1.53508e-05	1.24622e-06	0.480187	0.69912	0.835054	0.469766	0.723906
Neoascochyta	0.000279996	0.000232785	8.33516e-05	0.0945574	0.69912	0.872254	0.134495	0.169534
Neobulgaria	1.26778e-05	9.45348e-05	1.01334e-05	0.211607	0.69912	0.384014	0.998994	0.232441
Neocelosporium	0.000112479	0	0	0.13281	0.69912	0.15458	0.15458	1
Neocucurbitaria	0.00023015	3.19148e-05	2.86277e-05	0.231561	0.69912	0.264438	0.254171	0.999383
Neodactylaria	0	0	1.11031e-05	0.506631	0.69912	1	0.653862	0.534707
Neodendryphiella	0	0	3.01424e-06	0.506631	0.69912	1	0.653862	0.534707
Neodevriesia	5.33987e-05	7.35911e-05	2.91615e-05	0.588711	0.741585	0.920026	0.887179	0.560241
Neodidymella	0.0010189	0.000827569	0.0102355	0.445958	0.69912	0.999778	0.610711	0.470879
Neodidymelliopsis	0.000158163	1.48314e-05	3.90763e-05	0.1018	0.69912	0.0938804	0.177236	0.883254
Neofavolus	2.31447e-05	0	0	0.13281	0.69912	0.15458	0.15458	1
Neofusicoccum	0	2.71036e-05	0	0.506631	0.69912	0.653862	1	0.534707
Neokalmusia	5.70903e-05	4.13867e-05	5.19746e-05	0.958946	0.969202	0.962489	0.995939	0.974239
Neomassarina	4.16605e-05	5.5471e-05	1.44792e-05	0.285934	0.69912	0.893486	0.654138	0.263124
Neomicrosphaeropsis	0.00220101	0.00159726	0.000649557	0.0522027	0.69912	0.58643	0.0574624	0.17094
Neonectria	8.5927e-05	0.000102274	3.14996e-05	0.442939	0.69912	0.968274	0.70637	0.430103
Neopestalotiopsis	0.000261818	2.70159e-05	0.000185514	0.412382	0.69912	0.445003	0.912911	0.568055
Neophaeococcomyces	0	7.36838e-06	0	0.506631	0.69912	0.653862	1	0.534707
Neophaeomoniella	0	0	6.19279e-06	0.506631	0.69912	1	0.653862	0.534707
Neopyrenochaeta	0.000605631	0.00144175	0.0108274	0.292619	0.69912	0.993795	0.422154	0.342822
Neosetophoma	0.000493769	0.000762396	0.000637311	0.941384	0.956568	0.937508	0.98167	0.979152
Neostagonospora	3.08596e-05	1.4473e-05	0	0.402039	0.69912	0.749228	0.381229	0.714335
Neosulcatispora	0	1.64027e-05	5.23304e-06	0.641641	0.768506	0.668603	0.958586	0.753533
Neotestudina	0	0	9.86942e-06	0.506631	0.69912	1	0.653862	0.534707
Neurospora	0	0	6.75577e-06	0.506631	0.69912	1	0.653862	0.534707
Nigrograna	0	0.000122098	6.98852e-05	0.300967	0.69912	0.276095	0.635018	0.682067
Nigrospora	0.00813962	0.00798572	0.00319287	0.503133	0.69912	0.99955	0.63973	0.53823
Nothophoma	8.06994e-05	0	0	0.00348531	0.416995	0.00497324	0.00497324	1
Nyssopsora	0	4.82432e-06	0	0.506631	0.69912	0.653862	1	0.534707
Occultifur	4.47465e-05	2.21051e-05	0	0.416628	0.69912	0.779734	0.400125	0.702931
Ochroconis	4.08505e-05	0.000104044	3.78984e-05	0.382268	0.69912	0.5651	0.998691	0.402476
Oedocephalum	0	0	1.62067e-05	0.199986	0.69912	1	0.356256	0.226194
Ogataea	0	6.14032e-07	1.98339e-05	0.0461224	0.69912	0.997545	0.119764	0.0603681
Oidiodendron	2.00588e-05	9.16508e-05	5.92509e-05	0.532802	0.722378	0.510396	0.810604	0.806416
Olpidium	0.0017251	0.00227122	0.000714952	0.390132	0.69912	0.913996	0.739354	0.364328
Ophiocordyceps	1.03827e-05	0.000108207	0.000276895	0.50828	0.700181	0.913119	0.525958	0.673892
Ophiosphaerella	1.08009e-05	3.7976e-05	3.21812e-05	0.787833	0.837037	0.774418	0.852497	0.982352
Ophiostoma	0	0	2.25193e-06	0.506631	0.69912	1	0.653862	0.534707
Oxyporus	0	1.9649e-05	0	0.506631	0.69912	0.653862	1	0.534707
Paecilomyces	2.93166e-05	7.35941e-05	1.97692e-05	0.506769	0.69912	0.725223	0.984771	0.501917
Panaeolus	5.49369e-05	4.74051e-05	3.90384e-05	0.938908	0.955079	0.985429	0.936961	0.973225
Papiliomyces	0.000422929	0.000553613	9.92774e-05	0.259612	0.69912	0.915687	0.594496	0.242018
Papiliotrema	0.00305748	0.00409335	0.00225946	0.868175	0.902558	0.967211	0.980385	0.856357
Paracamarosporium	2.93166e-05	0	1.19926e-05	0.271898	0.69912	0.246208	0.589166	0.680341
Paraconiothyrium	0.000330198	0.000693129	0.00046678	0.886119	0.918183	0.890704	0.9836	0.934433
Paracremonium	0	4.8067e-05	5.64845e-06	0.2948	0.69912	0.408796	0.986735	0.356214
Paracylindrocarpon	0.000131277	9.3494e-05	3.36767e-05	0.275203	0.69912	0.814799	0.287675	0.47962
Parafenestella	1.85158e-05	0	8.61688e-06	0.257238	0.69912	0.238336	0.639175	0.602842
Paraglomus	0	3.23358e-05	0.000259231	0.552032	0.733714	0.993019	0.648152	0.609222
Paraisaria	0	0	2.52904e-05	0.506631	0.69912	1	0.653862	0.534707
Paraloratospora	2.00588e-05	0	0	0.13281	0.69912	0.15458	0.15458	1
Paramicrosporidium	9.86047e-06	1.45084e-05	2.25193e-06	0.537259	0.725299	0.934267	0.834929	0.510513
Paramyrothecium	0.000366679	0.00042946	4.70251e-05	0.0166859	0.69912	0.899727	0.104481	0.016733
Paranamyces	0	1.69576e-05	0	0.506631	0.69912	0.653862	1	0.534707
Paraphaeosphaeria	0.000172729	0.00010505	9.10921e-05	0.621958	0.756823	0.706951	0.607813	0.977492
Paraphoma	0.00215651	0.00122315	0.00054357	0.0292815	0.69912	0.216925	0.0240481	0.287541
Parapyrenochaeta	0	0	4.82278e-05	0.506631	0.69912	1	0.653862	0.534707
Parasarocladium	0	3.30738e-06	6.16838e-07	0.592466	0.742021	0.662935	0.985302	0.664867
Parasola	0	0	6.75577e-06	0.506631	0.69912	1	0.653862	0.534707
Parastagonospora	0.000110749	0	0	0.13281	0.69912	0.15458	0.15458	1
Parathyridaria	0	3.07016e-06	0	0.506631	0.69912	0.653862	1	0.534707
Paratritirachium	0	0	1.68894e-06	0.506631	0.69912	1	0.653862	0.534707
Parengyodontium	3.08596e-05	2.26914e-05	3.94087e-06	0.620026	0.756823	0.960141	0.65248	0.730614
Parvothecium	0	0	9.54508e-06	0.506631	0.69912	1	0.653862	0.534707
Passalora	0.000102097	1.13457e-05	0.000104898	0.553033	0.734011	0.701376	0.999651	0.573804
Paucispora	0	0	2.07704e-06	0.506631	0.69912	1	0.653862	0.534707
Pecoramyces	0	1.41227e-05	0	0.506631	0.69912	0.653862	1	0.534707
Pectenia	0	9.55077e-06	0	0.506631	0.69912	0.653862	1	0.534707
Penicillifer	4.22592e-05	2.21051e-05	1.64467e-05	0.779222	0.835583	0.847984	0.76488	0.980446
Penicillium	0.00652846	0.00372125	0.0043552	0.777422	0.835583	0.762465	0.848673	0.979016
Penidiellopsis	0	0	1.24622e-06	0.506631	0.69912	1	0.653862	0.534707
Peniophora	0	4.17187e-05	4.25455e-05	0.623077	0.756823	0.65253	0.641888	0.999739
Peniophorella	0	4.29822e-06	0	0.506631	0.69912	0.653862	1	0.534707
Periconia	0.00148611	0.00157781	0.0109898	0.474074	0.69912	0.999954	0.623101	0.505046
Peroneutypa	0	1.20976e-05	2.9275e-05	0.691055	0.784789	0.93803	0.694322	0.825878
Pestalotiopsis	0.000212931	0.000141705	3.56742e-05	0.403509	0.69912	0.858284	0.41193	0.610815
Petriella	5.63456e-06	0	0	0.13281	0.69912	0.15458	0.15458	1
Peziza	8.47067e-05	0.000134281	5.15351e-05	0.412013	0.69912	0.782833	0.895008	0.382785
Pezoloma	0	0	2.68127e-05	0.2273	0.69912	1	0.388024	0.254734
Phaeoacremonium	0	1.10526e-05	4.50385e-06	0.688875	0.784789	0.69333	0.939445	0.822187
Phaeobotryon	1.69037e-05	4.91225e-06	2.41671e-05	0.365164	0.69912	0.740124	0.893809	0.337718
Phaeococcomyces	0	1.71419e-05	1.68894e-06	0.383641	0.69912	0.505534	0.992996	0.439863
Phaeohelotium	1.40864e-05	1.06135e-05	1.9114e-05	0.907897	0.929537	0.98821	0.975478	0.89969
Phaeomycocentrospora	0	2.34682e-05	2.2149e-06	0.101742	0.69912	0.189405	0.982985	0.137004
Phaeosphaeria	0.000427886	0.000571594	0.00048608	0.689436	0.784789	0.694408	0.940426	0.821522
Phaeosphaeriopsis	0	0	6.19279e-06	0.506631	0.69912	1	0.653862	0.534707
Phaeotremella	2.25382e-05	2.90702e-05	8.85959e-06	0.786492	0.837037	0.98184	0.923175	0.772829
Phallus	3.09901e-05	2.52127e-06	0	0.158368	0.69912	0.208657	0.162729	0.979067
Phanerochaete	4.36678e-05	0	2.51186e-06	0.149396	0.69912	0.158659	0.18976	0.989301
Phialemonium	0.00103135	0.000872769	0.000169509	0.231109	0.69912	0.957457	0.312626	0.313029
Phialocephala	8.8253e-05	0.000111402	2.05502e-05	0.383714	0.69912	0.953997	0.676503	0.367862
Phialophora	0	1.83324e-05	2.43941e-05	0.705702	0.794183	0.805353	0.685313	0.964573
Phlebia	0.000112479	1.76809e-05	8.74574e-06	0.219993	0.69912	0.279161	0.223647	0.98117
Phlebiella	2.77737e-05	0	0	0.13281	0.69912	0.15458	0.15458	1
Phlebiopsis	0	0	1.77192e-06	0.506631	0.69912	1	0.653862	0.534707
Phlyctochytrium	0	2.2694e-05	5.23278e-06	0.547941	0.73075	0.608047	0.972807	0.641537
Pholiotina	0	1.27182e-05	0	0.506631	0.69912	0.653862	1	0.534707
Phomatospora	0.000360254	0.000178974	9.42839e-05	0.0243282	0.69912	0.114148	0.0191042	0.447731
Phyllosticta	7.8692e-05	0	0.00233055	0.512156	0.70347	0.999495	0.670635	0.533123
Pichia	0.00226533	0.00178581	0.00208763	0.963438	0.97176	0.965149	0.995127	0.979115
Pilidium	0	1.82792e-05	1.92616e-05	0.774863	0.835583	0.800984	0.782009	0.99902
Piloderma	0	1.33711e-05	1.68894e-06	0.564144	0.736641	0.658083	0.993101	0.62087
Piromyces	0	6.14032e-06	0	0.506631	0.69912	0.653862	1	0.534707
Pithoascus	0	7.932e-06	6.75577e-06	0.694461	0.785044	0.685451	0.758485	0.987218
Platystomum	0	7.64062e-06	2.42541e-05	0.54662	0.73075	0.944978	0.579164	0.67723
Plectosphaerella	0.00555825	0.00598097	0.0177325	0.518311	0.706788	0.999463	0.651148	0.553733
Pleiochaeta	1.26778e-05	1.22806e-05	0	0.561044	0.736641	0.99962	0.687371	0.594
Plenodomus	0	0	3.37789e-06	0.506631	0.69912	1	0.653862	0.534707
Pleotrichocladium	4.93024e-05	4.58579e-05	1.23394e-05	0.491571	0.69912	0.995478	0.606736	0.543185
Pleurotus	0.0150158	0.0192776	0.00389736	0.345265	0.69912	0.939119	0.660688	0.327073
Pluteus	4.50765e-05	1.35087e-05	2.15957e-05	0.670783	0.779692	0.648188	0.78354	0.956789
Poaceascoma	0	5.78918e-06	0	0.506631	0.69912	0.653862	1	0.534707
Pochonia	0	0	5.62981e-06	0.506631	0.69912	1	0.653862	0.534707
Podaxis	0	0	5.62981e-06	0.506631	0.69912	1	0.653862	0.534707
Podosphaera	0	3.35756e-05	2.25193e-06	0.184839	0.69912	0.308508	0.994149	0.224849
Podospora	0.00265725	0.00212167	0.000699218	0.114853	0.69912	0.847257	0.149892	0.212168
Polychaeton	0	1.39295e-05	1.68894e-06	0.561769	0.736641	0.657755	0.993634	0.617227
Polypaecilum	7.71491e-06	0	8.44472e-06	0.572478	0.738668	0.735613	0.997182	0.58242
Polyschema	0	1.73675e-05	5.06683e-05	0.662904	0.776245	0.954865	0.682737	0.778673
Polyscytalum	0	0	1.08338e-05	0.299038	0.69912	1	0.465065	0.328472
Porodiplodia	0	0	3.77198e-05	0.506631	0.69912	1	0.653862	0.534707
Postia	0	0	4.76283e-06	0.29776	0.69912	1	0.463761	0.327171
Powellomyces	0.000810546	0.000149131	6.38355e-05	0.119184	0.69912	0.175362	0.117664	0.950764
Preussia	0.00145508	0.00070726	0.000525847	0.321156	0.69912	0.447474	0.301602	0.927087
Protomyces	2.94177e-05	0	0	0.13281	0.69912	0.15458	0.15458	1
Psathyrella	0.000228755	0.000107032	6.46071e-05	0.0577422	0.69912	0.156126	0.0482035	0.679774
Pseudaleuria	1.69037e-05	6.92216e-05	1.4104e-05	0.0898073	0.69912	0.22705	0.99517	0.100936
Pseudallescheria	0.000998447	0.000224117	0.000118744	0.00014238	0.127782	0.000444511	0.000142017	0.651932
Pseudeurotium	0.00169001	0.00201436	0.000429477	0.220724	0.69912	0.951958	0.495629	0.213586
Pseudoacrodictys	0	0	1.85052e-06	0.506631	0.69912	1	0.653862	0.534707
Pseudoarthrographis	0	7.0039e-06	0	0.506631	0.69912	0.653862	1	0.534707
Pseudoascochyta	0.000966758	0.00104476	0.000375329	0.590618	0.741585	0.995099	0.75898	0.595276
Pseudocercospora	1.23439e-05	9.25027e-05	2.8053e-05	0.242792	0.69912	0.320529	0.95301	0.330751
Pseudocoleophoma	0.000379631	0.000180654	0.000108765	0.320508	0.69912	0.498903	0.29268	0.866791
Pseudoconiothyrium	4.62894e-06	5.04254e-06	7.53065e-06	0.943688	0.957878	0.999127	0.958093	0.953901
Pseudodactylaria	0	1.10526e-05	0	0.506631	0.69912	0.653862	1	0.534707
Pseudogymnoascus	0.00128688	0.000672291	0.000299056	0.115564	0.69912	0.364198	0.0984236	0.559602
Pseudoidium	0.000110781	3.79886e-05	2.07704e-06	0.0505701	0.69912	0.191937	0.0409599	0.517602
Pseudopestalotiopsis	0	0	6.20171e-06	0.506631	0.69912	1	0.653862	0.534707
Pseudopeyronellaea	0	8.27733e-06	0	0.506631	0.69912	0.653862	1	0.534707
Pseudopithomyces	0	5.5123e-06	0	0.506631	0.69912	0.653862	1	0.534707
Pseudorobillarda	0	3.9298e-05	1.77473e-05	0.678608	0.78423	0.674496	0.920768	0.834432
Pseudoroussoella	0	0	9.74555e-06	0.506631	0.69912	1	0.653862	0.534707
Pseudosporidesmium	0	9.64864e-06	0	0.506631	0.69912	0.653862	1	0.534707
Pseudovalsaria	0	0	9.0077e-06	0.506631	0.69912	1	0.653862	0.534707
Pseudoveronaea	2.31447e-05	0	0	0.13281	0.69912	0.15458	0.15458	1
Pseudozyma	0	6.28197e-06	4.35628e-06	0.622745	0.756823	0.59544	0.774775	0.926829
Psilocybe	2.16017e-05	1.09013e-05	9.1936e-06	0.772463	0.83426	0.819658	0.766565	0.992303
Pterula	3.24026e-05	0	0	0.13281	0.69912	0.15458	0.15458	1
Pulvinula	0	6.69385e-06	0	0.430328	0.69912	0.589013	1	0.459913
Purpureocillium	0.00118906	0.000821404	0.00118221	0.891478	0.920706	0.930183	0.999975	0.900995
Pyrenochaeta	0	4.8253e-05	1.35084e-05	0.265989	0.69912	0.313033	0.904826	0.397431
Pyrenochaetopsis	0.00048299	0.000247535	4.5822e-05	0.110684	0.69912	0.462233	0.0987872	0.42995
Pyricularia	0	1.89095e-06	0	0.506631	0.69912	0.653862	1	0.534707
Pyronema	0	1.25432e-05	0	0.506631	0.69912	0.653862	1	0.534707
Pyxidiophora	5.63456e-06	6.28657e-05	0.000207437	0.634043	0.763396	0.967428	0.671213	0.733929
Rachicladosporium	3.94458e-05	0	1.71099e-05	0.248606	0.69912	0.226142	0.594745	0.631411
Ramalina	0.000121132	9.82451e-06	0	0.158267	0.69912	0.208444	0.162679	0.979191
Ramariopsis	0	4.91225e-06	0	0.506631	0.69912	0.653862	1	0.534707
Ramgea	0.000197271	0.000241823	1.48962e-05	0.254529	0.69912	0.960395	0.526157	0.247974
Ramicandelaber	2.02432e-05	0.00012264	4.02079e-05	0.329818	0.69912	0.41193	0.964302	0.421505
Ramichloridium	0	5.26456e-05	0	0.361022	0.69912	0.525859	1	0.391016
Ramophialophora	0.000159773	5.04213e-05	6.16548e-06	0.0200461	0.69912	0.0853398	0.0157757	0.492501
Ramularia	0.0427719	0.00500059	0.00362641	0.208777	0.69912	0.246859	0.225309	0.996861
Rasamsonia	0.000226526	0.000653816	0.000287786	0.467682	0.69912	0.56603	0.987788	0.536107
Rectifusarium	0	0	7.40206e-06	0.506631	0.69912	1	0.653862	0.534707
Recurvomyces	5.21196e-05	0	0	0.13281	0.69912	0.15458	0.15458	1
Remersonia	0.000179541	0.000126674	2.79363e-05	0.347571	0.69912	0.878439	0.372401	0.523204
Remispora	0	0	1.80154e-05	0.506631	0.69912	1	0.653862	0.534707
Resinicium	4.62894e-06	0	0	0.13281	0.69912	0.15458	0.15458	1
Retiarius	0	0	6.53084e-06	0.506631	0.69912	1	0.653862	0.534707
Rhexodenticula	0	1.65547e-05	0	0.506631	0.69912	0.653862	1	0.534707
Rhexothecium	2.39469e-05	0	0	0.13281	0.69912	0.15458	0.15458	1
Rhinocladiella	0	0	8.85959e-06	0.506631	0.69912	1	0.653862	0.534707
Rhizoctonia	8.99835e-05	5.00542e-05	2.50201e-05	0.636812	0.76466	0.826086	0.611129	0.892773
Rhizodermea	0	2.94735e-05	0	0.506631	0.69912	0.653862	1	0.534707
Rhizomucor	4.15308e-05	4.17647e-05	5.2998e-05	0.876682	0.910401	0.999965	0.920216	0.887537
Rhizophagus	0.000483167	0.000210258	5.30435e-05	0.000645682	0.152542	0.0134493	0.00046106	0.0794933
Rhizophlyctis	0.000784384	0.000719084	0.000234036	0.453047	0.69912	0.991514	0.562261	0.513983
Rhizopogon	0	1.20171e-05	4.22236e-05	0.625876	0.758273	0.966214	0.66333	0.727812
Rhizopus	0.000677845	0.00026496	0.000837829	0.684577	0.784789	0.867633	0.978686	0.669815
Rhodosporidiobolus	0.000747339	0.00133617	0.000415582	0.731537	0.811388	0.910063	0.970363	0.713065
Rhodotorula	0.000492332	0.000475136	0.000517998	0.994848	0.995693	0.999394	0.998649	0.994365
Rhynchogastrema	0.00021293	6.14731e-05	3.20263e-05	0.139448	0.69912	0.223345	0.130423	0.908197
Rhytidhysteron	0	0.000152083	2.70911e-05	0.490354	0.69912	0.573663	0.981681	0.569669
Robillarda	0	5.7719e-05	1.68894e-06	0.519515	0.707409	0.654091	0.999623	0.553634
Roesleria	0	2.66477e-05	6.51334e-06	0.611028	0.750655	0.661499	0.974777	0.700693
Rosellinia	0	7.87318e-06	0	0.506631	0.69912	0.653862	1	0.534707
Roussoella	0	2.9462e-05	0.000103579	0.539828	0.726692	0.955348	0.582464	0.657322
Russula	0.00013064	0.0001231	0.000152409	0.934836	0.951961	0.996858	0.974156	0.931542
Saccharomyces	0.063479	0.018005	0.016967	0.17175	0.69912	0.202917	0.190332	0.998565
Saccharomycopsis	0	5.78918e-06	0	0.506631	0.69912	0.653862	1	0.534707
Sagenomella	0	1.79046e-05	6.75577e-06	0.55437	0.734754	0.568284	0.919478	0.715034
Saitozyma	0.0010669	0.00089432	0.00120238	0.946738	0.959944	0.987445	0.992241	0.941639
Sampaiozyma	0	4.54165e-05	1.09415e-05	0.122104	0.69912	0.167665	0.886699	0.207342
Saprochaete	2.81728e-06	3.85945e-06	0	0.58269	0.739423	0.971426	0.811778	0.5663
Sarcinomyces	0	0	4.52135e-06	0.506631	0.69912	1	0.653862	0.534707
Sarcodon	0	0	3.70103e-06	0.506631	0.69912	1	0.653862	0.534707
Sarcopodium	0.00012961	0.000506217	3.97828e-05	0.539558	0.726692	0.75395	0.983686	0.532509
Sarocladium	0.00306232	0.00188027	0.00115967	0.176368	0.69912	0.451457	0.154003	0.633278
Savoryella	0	5.09374e-06	4.4298e-06	0.786795	0.837037	0.782109	0.82958	0.993624
Sawadaea	0	0	2.64601e-05	0.506631	0.69912	1	0.653862	0.534707
Scedosporium	0.000108473	7.44789e-05	1.30415e-05	0.0778041	0.69912	0.692514	0.0898244	0.199676
Schizophyllum	0.000242263	6.95387e-05	1.06425e-05	0.264424	0.69912	0.432367	0.239296	0.856116
Schizothecium	0.00170574	0.00149139	0.000353443	0.0735135	0.69912	0.940337	0.12876	0.115761
Schwanniomyces	1.40864e-05	2.45613e-05	2.65788e-06	0.652186	0.773014	0.928699	0.915812	0.625904
Scleroderma	6.92307e-05	3.26383e-05	9.3396e-06	0.181028	0.69912	0.469048	0.158792	0.623665
Scleromitrula	0	0	8.54034e-06	0.506631	0.69912	1	0.653862	0.534707
Scolecobasidium	1.38868e-05	1.54182e-05	1.70554e-05	0.989158	0.991256	0.997354	0.988731	0.995469
Scopulariopsis	4.49917e-05	3.04381e-05	9.96796e-06	0.579572	0.739423	0.907728	0.583214	0.753805
Scopuloides	0	9.21048e-06	1.01337e-05	0.788659	0.837037	0.821915	0.789339	0.996998
Scutellinia	7.96008e-05	5.06959e-05	2.53341e-05	0.61086	0.750655	0.85763	0.592193	0.837786
Scytalidium	0.000264325	0.000161932	4.95181e-05	0.291408	0.69912	0.731049	0.281773	0.574385
Sebacina	2.31447e-05	8.69285e-05	3.42331e-05	0.470275	0.69912	0.556695	0.981562	0.549373
Seiridium	0	0	1.50712e-06	0.506631	0.69912	1	0.653862	0.534707
Selenodriella	0	0	1.66163e-06	0.506631	0.69912	1	0.653862	0.534707
Septoglomus	0	1.00617e-05	0	0.255826	0.69912	0.419661	1	0.284251
Septoria	0	2.66802e-05	6.76617e-05	0.559606	0.736641	0.912601	0.568838	0.728116
Septoriella	2.67641e-05	8.54455e-05	4.18932e-05	0.300979	0.69912	0.357489	0.928295	0.422062
Serendipita	2.16017e-05	1.78281e-05	6.64318e-05	0.721321	0.80432	0.998699	0.834569	0.729717
Serpula	0	1.523e-05	1.78883e-05	0.734288	0.811581	0.791513	0.726072	0.989163
Setomelanomma	5.35283e-05	9.82451e-06	3.37789e-06	0.244265	0.69912	0.326217	0.238333	0.960566
Setophaeosphaeria	0.000618627	0.000604228	0.00418228	0.196203	0.69912	0.999981	0.35354	0.22143
Setophoma	3.29209e-05	4.02909e-05	2.50876e-05	0.804445	0.848438	0.962574	0.957841	0.787248
Shiraia	0	0	5.06683e-06	0.506631	0.69912	1	0.653862	0.534707
Sigarispora	0	3.76297e-05	6.20171e-06	0.582258	0.739423	0.660987	0.988416	0.648892
Sigmoidea	0.000138436	0	0	0.13281	0.69912	0.15458	0.15458	1
Simocybe	0	1.02957e-05	0	0.506631	0.69912	0.653862	1	0.534707
Simplicillium	0.000124695	0.000191262	7.12802e-05	0.194311	0.69912	0.663557	0.765341	0.170357
Sirastachys	0	0	3.32326e-06	0.506631	0.69912	1	0.653862	0.534707
Sistotrema	0	4.41222e-06	2.41158e-05	0.246844	0.69912	0.960045	0.330173	0.329731
Sistotremastrum	0	2.0311e-05	1.68894e-06	0.306289	0.69912	0.435667	0.993839	0.357261
Sodiomyces	0.000179435	0	5.26052e-05	0.203575	0.69912	0.179149	0.397409	0.776699
Solicoccozyma	0.000604897	0.000435987	0.000258473	0.340857	0.69912	0.752066	0.328412	0.628381
Sonoraphlyctis	0	1.28947e-05	0	0.506631	0.69912	0.653862	1	0.534707
Sparassis	0	1.89095e-06	0	0.506631	0.69912	0.653862	1	0.534707
Sparticola	0	0	4.87278e-06	0.506631	0.69912	1	0.653862	0.534707
Spegazzinia	0	3.16091e-05	0	0.140016	0.69912	0.280017	1	0.162376
Sphaerosporella	0	0	1.63265e-05	0.506631	0.69912	1	0.653862	0.534707
Spiromastix	2.67641e-05	4.50141e-05	0	0.503772	0.69912	0.917153	0.831603	0.474926
Spiromyces	6.6206e-05	1.09265e-05	0	0.187936	0.69912	0.283423	0.176722	0.921235
Spirosphaera	2.93166e-05	2.02621e-05	1.40745e-05	0.887808	0.918925	0.954908	0.87828	0.968158
Spizellomyces	4.84526e-05	0.000107047	4.27351e-05	0.399356	0.69912	0.600666	0.994939	0.410473
Sporidiobolus	0.000624475	0.000950081	0.00242734	0.594353	0.742942	0.986394	0.666495	0.664641
Sporisorium	0	0	6.75577e-06	0.506631	0.69912	1	0.653862	0.534707
Sporobolomyces	5.9635e-05	8.86037e-05	1.03456e-05	0.171931	0.69912	0.818873	0.571002	0.152256
Sporopachydermia	0	0	1.32894e-06	0.506631	0.69912	1	0.653862	0.534707
Sporormiella	8.17011e-05	0.000195608	3.67942e-05	0.114445	0.69912	0.414704	0.864164	0.103814
Sporormurispora	5.55473e-05	2.07885e-05	0	0.304459	0.69912	0.582835	0.275387	0.743811
Sporothrix	7.71491e-06	0	0	0.13281	0.69912	0.15458	0.15458	1
Stachybotrys	0.000568539	0.000542396	9.89714e-05	0.0440574	0.69912	0.991668	0.10909	0.0603836
Stachylidium	0.000148218	0	0	0.0419961	0.69912	0.0526482	0.0526482	1
Stagonospora	0.00027279	8.9248e-05	6.11874e-06	0.0994677	0.69912	0.270365	0.0835658	0.647259
Stagonosporopsis	0.00141723	0.00375969	0.0222794	0.562665	0.736641	0.994615	0.661566	0.615538
Staphylotrichum	0.000161891	3.89547e-05	1.96392e-05	0.0508392	0.69912	0.0911559	0.0485127	0.896839
Starmerella	0.000277327	6.90987e-05	0.000136769	0.266625	0.69912	0.238056	0.497338	0.776766
Steccherinum	7.27197e-05	1.39182e-05	5.83513e-06	0.0924327	0.69912	0.143989	0.0904194	0.937131
Stellatospora	0	2.64034e-05	0	0.506631	0.69912	0.653862	1	0.534707
Stemphylium	1.54298e-05	4.46168e-05	2.29522e-05	0.688485	0.784789	0.728033	0.978592	0.768305
Stenocarpella	2.81728e-05	0	9.86942e-06	0.323922	0.69912	0.293494	0.577196	0.781769
Stephanonectria	0	3.21315e-05	1.24622e-06	0.0792893	0.69912	0.175189	0.996945	0.100704
Sterigmatomyces	3.42104e-05	0.000124876	5.02967e-05	0.26815	0.69912	0.355275	0.965034	0.350287
Stilbella	0	4.61119e-05	1.35115e-05	0.364384	0.69912	0.408567	0.920736	0.504685
Stolonocarpus	0.000218339	0.000492577	0.000108482	0.398763	0.69912	0.705872	0.944266	0.379114
Strelitziana	0	5.03506e-05	7.56657e-05	0.651403	0.773014	0.808227	0.624979	0.921577
Striatibotrys	3.20648e-05	2.07395e-05	1.19975e-05	0.689016	0.784789	0.877258	0.669341	0.889422
Striaticonidium	0.000259688	6.94702e-05	8.21788e-05	0.225479	0.69912	0.233926	0.276817	0.989004
Stropharia	0	1.9649e-05	1.33661e-05	0.704141	0.794049	0.68051	0.834153	0.941065
Subramaniula	0	3.85861e-06	1.00226e-05	0.494595	0.69912	0.899571	0.507219	0.673726
Subulicystidium	0.000139808	8.55599e-05	0.000274935	0.694494	0.785044	0.978403	0.87447	0.679436
Sulcispora	0	1.08242e-05	0	0.506631	0.69912	0.653862	1	0.534707
Symmetrospora	0.00578158	0.0132938	0.0226394	0.550786	0.733088	0.88265	0.547371	0.751481
Syncephalis	1.23439e-05	9.21048e-06	3.7063e-05	0.376334	0.69912	0.99123	0.592222	0.38299
Talaromyces	0.0013237	0.00146379	0.00124341	0.963534	0.97176	0.989161	0.996425	0.960455
Taphrina	4.36678e-05	3.2704e-05	3.32329e-05	0.971368	0.977575	0.972443	0.975	0.999902
Tapinella	0	0	1.24622e-06	0.506631	0.69912	1	0.653862	0.534707
Tarzetta	0	6.60136e-05	0	0.506631	0.69912	0.653862	1	0.534707
Tausonia	0.00510164	0.00284014	0.00120944	0.0364833	0.69912	0.239376	0.030138	0.318538
Teichospora	6.17193e-06	3.20983e-05	7.06194e-06	0.663194	0.776245	0.766259	0.999679	0.691396
Termitomyces	0	6.36718e-06	5.55155e-06	0.786923	0.837037	0.782528	0.829132	0.993855
Tetracladium	0.00163886	0.00145892	0.000499912	0.135286	0.69912	0.956563	0.211124	0.193738
Tetrapisispora	0	0	5.62981e-06	0.506631	0.69912	1	0.653862	0.534707
Teunomyces	0.0343964	0.0415505	0.00989495	0.00145461	0.0411199	0.960485	0.633894	0.33965
Thanatephorus	4.47465e-05	2.27307e-05	1.51332e-05	0.630489	0.761908	0.754239	0.606202	0.949883
Thelebolus	0.00110898	0.000926612	0.000378248	0.310697	0.69912	0.935103	0.370629	0.427747
Thelephora	0	0	1.68894e-06	0.506631	0.69912	1	0.653862	0.534707
Thelonectria	0.000316283	0.000140371	8.12742e-05	0.357635	0.69912	0.523768	0.330296	0.891592
Thermoascus	0.0139122	0.008864	0.00379017	0.0843157	0.69912	0.47338	0.0777662	0.333421
Thermomyces	0.0110077	0.006613	0.00314832	0.103357	0.69912	0.42182	0.0904923	0.445448
Thermothelomyces	7.74752e-05	6.36816e-05	0	0.41547	0.69912	0.977188	0.503294	0.498942
Thermothielavioides	0	3.70048e-06	2.83507e-05	0.564369	0.736641	0.992602	0.656851	0.622297
Thyrostroma	7.88509e-05	0	0	0.0841961	0.69912	0.101034	0.101034	1
Tilletia	0	0	3.35058e-06	0.207205	0.69912	1	0.364806	0.233765
Tilletiopsis	1.26778e-05	0	1.69727e-05	0.33297	0.69912	0.635405	0.947513	0.317798
Tolypocladium	0	1.56741e-05	3.67786e-05	0.321111	0.69912	0.800555	0.323041	0.556649
Tomentella	6.33888e-05	7.9171e-05	5.09732e-05	0.838666	0.878647	0.959971	0.975001	0.824471
Torula	0.000229781	0.000150457	7.65712e-05	0.244369	0.69912	0.647597	0.228338	0.571648
Torulaspora	3.5216e-05	6.23892e-05	1.93532e-05	0.595688	0.743626	0.857015	0.94833	0.571146
Toxicocladosporium	6.76186e-05	0.000105069	4.16695e-05	0.666018	0.776245	0.899276	0.950074	0.642093
Trametes	0.000217913	0.000101748	4.95831e-05	0.323852	0.69912	0.539954	0.293579	0.824066
Tranzscheliella	8.65226e-06	0	0	0.13281	0.69912	0.15458	0.15458	1
Trechispora	0.000141382	0.000139947	0.000300873	0.625512	0.758273	0.999976	0.749767	0.64781
Trematosphaeria	0	2.10117e-05	0	0.506631	0.69912	0.653862	1	0.534707
Tremella	0	2.6042e-05	0	0.506631	0.69912	0.653862	1	0.534707
Tremellodendropsis	0	0	0.00012764	0.490192	0.69912	1	0.640255	0.518678
Triadelphia	0.000101422	7.98241e-06	3.74603e-05	0.375385	0.69912	0.343988	0.591699	0.841585
Triangularia	3.5216e-05	6.93349e-06	5.06683e-06	0.313476	0.69912	0.366686	0.323854	0.992866
Trichaleurina	1.21132e-05	6.30318e-06	7.40206e-06	0.894013	0.921311	0.887854	0.924514	0.993575
Tricharina	0.000124592	5.72615e-05	0.000247965	0.484792	0.69912	0.933419	0.796037	0.459017
Trichocladium	0.000782411	0.000579624	0.00111038	0.856357	0.892067	0.98349	0.957488	0.84469
Trichoderma	0.000963379	0.00106071	0.000318573	0.175809	0.69912	0.977317	0.394764	0.179018
Trichoglossum	0	4.13717e-05	2.81491e-06	0.319722	0.69912	0.455955	0.996112	0.366596
Tricholoma	0	0	1.68894e-06	0.506631	0.69912	1	0.653862	0.534707
Trichomerium	0.00517086	0.00394429	0.0144447	0.718742	0.8038	0.996958	0.842314	0.722132
Trichometasphaeria	0	1.00874e-05	6.75577e-06	0.639444	0.766846	0.612479	0.798439	0.920215
Trichomonascus	0.00011039	3.43601e-05	1.55418e-05	0.0707438	0.69912	0.146024	0.0626002	0.81372
Trichophaea	0	0	3.94087e-06	0.506631	0.69912	1	0.653862	0.534707
Trichophaeopsis	5.14518e-05	1.77321e-05	7.26413e-06	0.0986703	0.69912	0.211292	0.0855354	0.776954
Trichophyton	0	2.2974e-05	0	0.21179	0.69912	0.370177	1	0.238563
Trichosporon	0.00128092	0.000957603	0.000399889	0.158212	0.69912	0.763793	0.173313	0.327712
Trichothecium	0.00034144	0.000390969	0.000719102	0.835683	0.876493	0.997724	0.877218	0.862331
Triparticalcar	2.00588e-05	2.22851e-05	2.00949e-06	0.632424	0.76327	0.996246	0.785022	0.637736
Truncospora	0	0	1.35115e-05	0.506631	0.69912	1	0.653862	0.534707
Tubaria	2.46877e-05	9.96802e-05	1.62139e-05	0.21958	0.69912	0.430442	0.988483	0.227743
Tuber	5.35283e-05	2.27192e-05	3.89575e-05	0.801729	0.846518	0.79621	0.949549	0.908401
Tulostoma	0	1.04385e-05	7.31876e-06	0.768819	0.833181	0.749541	0.866287	0.961286
Tylospora	0	0	6.19279e-06	0.506631	0.69912	1	0.653862	0.534707
Typhula	0	1.48832e-05	1.68894e-06	0.55813	0.736638	0.657276	0.994411	0.61166
Tyrannosorus	0	5.15768e-05	9.56357e-05	0.60565	0.747946	0.851558	0.585941	0.838909
Udeniomyces	0.000141781	1.15784e-05	3.94087e-06	0.0123386	0.69912	0.0198362	0.0141767	0.971589
Umbelopsis	0	0	2.25193e-06	0.506631	0.69912	1	0.653862	0.534707
Unguiculella	0	0	1.50712e-06	0.506631	0.69912	1	0.653862	0.534707
Urocystis	2.59568e-05	0	0	0.13281	0.69912	0.15458	0.15458	1
Ustilaginoidea	2.25382e-05	3.1176e-05	1.50732e-05	0.840049	0.879121	0.963439	0.972543	0.825682
Ustilago	0	2.52127e-06	1.50712e-06	0.748196	0.820238	0.729033	0.891416	0.924666
Uwebraunia	0.000387288	8.37275e-05	1.75384e-05	0.240607	0.69912	0.351809	0.225529	0.922065
Valsaria	0.000216017	9.53291e-05	9.81791e-05	0.703367	0.794049	0.71822	0.729096	0.999715
Vanrija	1.40864e-05	4.96107e-06	1.20455e-05	0.679666	0.78423	0.729009	0.983899	0.750888
Venturia	0	4.29822e-06	0	0.506631	0.69912	0.653862	1	0.534707
Veronaea	2.31447e-05	3.15048e-05	9.95652e-05	0.663975	0.776245	0.99642	0.746659	0.707556
Verticillium	4.93024e-05	8.8383e-05	9.09717e-06	0.266296	0.69912	0.772254	0.76096	0.237716
Virgaria	1.23439e-05	0	0	0.13281	0.69912	0.15458	0.15458	1
Vishniacozyma	0.00274515	0.00245601	0.00228348	0.985194	0.988332	0.993584	0.983737	0.996567
Volutella	0.000121143	2.43102e-05	0	0.191352	0.69912	0.309778	0.175101	0.885488
Volvariella	0.000155741	8.36065e-05	1.86695e-05	0.309991	0.69912	0.691278	0.291007	0.640317
Volvopluteus	0.000347258	0.00011002	3.33349e-05	0.242992	0.69912	0.401052	0.219639	0.857982
Waitea	0.00011421	4.39905e-05	2.39195e-05	0.425839	0.69912	0.565954	0.401374	0.929707
Wallemia	0.00154324	0.000982883	0.000498289	0.22556	0.69912	0.607917	0.207553	0.573791
Wallrothiella	2.11296e-05	4.08376e-05	0	0.304461	0.69912	0.801883	0.776412	0.274509
Wardomyces	0.000110749	9.62536e-05	4.35651e-05	0.562769	0.736641	0.977628	0.626647	0.648879
Westerdykella	0.000216249	5.29044e-05	1.80062e-05	0.110722	0.69912	0.192872	0.101579	0.878985
Wickerhamiella	8.35819e-05	0.000106682	3.53153e-05	0.405809	0.69912	0.929911	0.732955	0.382269
Wickerhamomyces	0.000970054	0.00123963	0.000312755	0.228245	0.69912	0.905054	0.56607	0.211356
Wilcoxina	0	0	4.4298e-06	0.506631	0.69912	1	0.653862	0.534707
Wojnowiciella	0	1.65768e-05	2.49245e-06	0.39775	0.69912	0.497506	0.983378	0.471258
Xanthothecium	0.000139972	2.77899e-05	0	0.0118964	0.69912	0.0358308	0.0100766	0.670529
Xenasmatella	0	0	4.50385e-06	0.506631	0.69912	1	0.653862	0.534707
Xenodidymella	0	0	1.23856e-05	0.506631	0.69912	1	0.653862	0.534707
Xenomyrothecium	2.53555e-05	0	1.63902e-05	0.488203	0.69912	0.510328	0.915252	0.650006
Xenopolyscytalum	0	1.9149e-05	1.01337e-05	0.627814	0.759647	0.610073	0.866966	0.844436
Xenoramularia	0	0	2.42082e-05	0.506631	0.69912	1	0.653862	0.534707
Xepicula	0	3.68419e-05	0	0.506631	0.69912	0.653862	1	0.534707
Xerochrysium	0	0	9.0077e-06	0.506631	0.69912	1	0.653862	0.534707
Xeromyces	0.000551059	0.000642506	0.00111895	0.848058	0.885542	0.996734	0.882674	0.876617
Xylaria	0	2.44503e-05	8.95202e-05	0.282632	0.69912	0.914148	0.332812	0.411257
Xylodon	0	0	1.50712e-06	0.506631	0.69912	1	0.653862	0.534707
Xylomelasma	0	2.4832e-05	0	0.506631	0.69912	0.653862	1	0.534707
Yamadazyma	5.21196e-05	5.55403e-05	1.28532e-05	0.410319	0.69912	0.996036	0.605983	0.423123
Yurkovia	1.69728e-05	0	0	0.13281	0.69912	0.15458	0.15458	1
Zasmidium	0.024484	0.0381379	0.0127367	0.485411	0.69912	0.851571	0.887481	0.454291
Zeloasperisporium	5.63456e-06	4.91225e-06	6.67455e-05	0.349648	0.69912	0.999903	0.520119	0.376995
Zopfiella	8.46566e-05	0.000185262	1.81622e-05	0.183127	0.69912	0.608775	0.800818	0.161435
Zygosaccharomyces	1.40864e-05	0	8.44472e-06	0.469314	0.69912	0.477751	0.882417	0.663665
Zygosporium	0	0	2.25193e-06	0.506631	0.69912	1	0.653862	0.534707
Zymoseptoria	0.000379228	0.000100514	9.39873e-05	0.17532	0.69912	0.206942	0.193919	0.998511

## Sheet: Supple. Table 2
Supplementary Table 2 ANOVA and Tukey post-hoc comparison of bacterial genera
Genus	Asym	Edge	Center	P value	Corrected P value	Asym vs. Edge	Asym vs. Center	Edge vs. Center
1174_901_12	0.00312615	0.00914099	0.0803281	0.126802	0.701147	0.9899	0.230172	0.162726
1921_3	0	1.78675e-06	0	0.506631	0.701147	0.653862	1	0.534707
2013Ark19i	0.000160237	0	0	0.13281	0.701147	0.15458	0.15458	1
28_4	0.00110125	0.000422125	0.000605723	0.302256	0.701147	0.274557	0.484805	0.854913
966_1	0	7.02602e-06	0	0.506631	0.701147	0.653862	1	0.534707
A2	0.000207759	0.000109909	0.00054557	0.613255	0.75817	0.982374	0.811858	0.602609
AAP99	7.25054e-05	0	0	0.13281	0.701147	0.15458	0.15458	1
ADurb.Bin063_1	5.38612e-05	1.67659e-05	1.30215e-05	0.478743	0.701147	0.542656	0.480486	0.990196
AKYG587	8.18276e-05	1.96542e-05	3.5939e-06	0.272899	0.701147	0.404418	0.252969	0.907256
ASF356	2.17197e-05	1.17205e-05	5.28126e-05	0.372391	0.701147	0.956737	0.661046	0.358088
Abiotrophia	5.70541e-05	1.00596e-05	9.83799e-06	0.320077	0.701147	0.351401	0.348241	0.999962
Acanthopleuribacter	0	1.07205e-05	0	0.506631	0.701147	0.653862	1	0.534707
Acetatifactor	0	0	0.000188152	0.506631	0.701147	1	0.653862	0.534707
Acetitomaculum	0	6.42523e-05	5.64008e-05	0.403283	0.701147	0.397575	0.485092	0.977876
Acetivibrio	0	1.31028e-05	0	0.506631	0.701147	0.653862	1	0.534707
Acetoanaerobium	0.000149081	0.000365776	4.09128e-06	0.103229	0.701147	0.506349	0.730014	0.0881228
Acetobacter	0.00125587	0.000920769	0.000646692	0.528867	0.714844	0.806713	0.506038	0.806127
Acetobacterium	8.98299e-05	6.88244e-05	1.89644e-05	0.600353	0.74898	0.959605	0.635977	0.712162
Acetobacteroides	0.000345759	2.42693e-05	0	0.00764091	0.317204	0.013516	0.00853016	0.947218
Acholeplasma	0.000138605	0.000119162	2.96191e-05	0.356879	0.701147	0.972839	0.445937	0.441745
Achromobacter	0.000469901	0.000297194	5.5792e-05	0.0738076	0.701147	0.584575	0.0765634	0.234535
Acidaminobacter	0	8.05494e-06	6.56978e-05	0.14534	0.701147	0.975753	0.23696	0.195178
Acidibacter	0.00165998	0.00128678	0.000756903	0.165824	0.701147	0.70957	0.170559	0.375166
Acidicaldus	0.000251328	0	6.36422e-06	0.139242	0.701147	0.155371	0.168346	0.997888
Acidicapsa	0	5.23097e-05	0	0.506631	0.701147	0.653862	1	0.534707
Acidiphilium	0.000164358	8.77873e-05	0.000983551	0.329188	0.701147	0.994255	0.535581	0.341036
Acidipila_Silvibacterium	7.25054e-06	5.74856e-06	9.90127e-06	0.913241	0.93773	0.991383	0.973446	0.906234
Acidipropionibacterium	0	0	1.93954e-05	0.506631	0.701147	1	0.653862	0.534707
Acidisoma	0	5.43216e-05	0	0.506631	0.701147	0.653862	1	0.534707
Acidisphaera	1.69948e-05	1.36984e-05	5.51329e-05	0.541518	0.722245	0.997371	0.710396	0.553141
Aciditerrimonas	1.24112e-05	0	6.43889e-05	0.494874	0.701147	0.981256	0.723904	0.487649
Acidobacteria_bacterium_SCN_69_37	0	0	1.14919e-05	0.233753	0.701147	1	0.39531	0.261436
Acidothermus	0.000457758	0.000850563	0.000340517	0.108719	0.701147	0.363732	0.906928	0.102212
Acidovorax	0.00233144	0.00140005	0.00111177	0.255458	0.701147	0.408535	0.232366	0.871482
Acinetobacter	0.00561855	0.00421154	0.00249353	0.115226	0.701147	0.598972	0.113359	0.336574
Actibacter	0.000419979	0.000378482	0.000419952	0.988872	0.992259	0.99316	1	0.989774
Actibacterium	0.000241107	0	0	0.00797557	0.317204	0.0109501	0.0109501	1
Actinoallomurus	5.59328e-05	6.26512e-05	1.02055e-05	0.681125	0.792313	0.995704	0.821911	0.683362
Actinobacillus	0	1.02197e-05	0	0.506631	0.701147	0.653862	1	0.534707
Actinocatenispora	0	1.02197e-05	0	0.506631	0.701147	0.653862	1	0.534707
Actinokineospora	4.12732e-05	0	0	0.13281	0.701147	0.15458	0.15458	1
Actinomadura	0.000846685	6.50196e-05	6.42851e-05	0.0124679	0.430106	0.0167814	0.0166887	0.999992
Actinomyces	0.000183876	2.88723e-05	7.59441e-05	0.188374	0.701147	0.164617	0.388694	0.751387
Actinomycetospora	0	0	8.3154e-06	0.506631	0.701147	1	0.653862	0.534707
Actinophytocola	0	2.50145e-05	0	0.506631	0.701147	0.653862	1	0.534707
Actinoplanes	0.000294863	0.00018601	0.000667213	0.35957	0.701147	0.961328	0.640656	0.347673
Actinopolymorpha	4.18879e-05	0	0	0.13281	0.701147	0.15458	0.15458	1
Actinospica	8.74021e-05	0	1.97986e-06	0.1385	0.701147	0.155213	0.166772	0.998309
Actinotalea	0	8.9422e-06	8.3154e-06	0.789354	0.848955	0.793139	0.817953	0.998259
Adhaeribacter	0.000147589	2.88365e-05	0.000106324	0.363987	0.701147	0.389257	0.884688	0.537858
Adlercreutzia	0	5.36996e-06	0	0.506631	0.701147	0.653862	1	0.534707
Advenella	0	0.000151738	0.000113205	0.615481	0.75817	0.590859	0.741697	0.948316
Aequorivita	0	3.35319e-06	7.19403e-05	0.527306	0.714844	0.999044	0.654443	0.565186
Aeriscardovia	0	9.68594e-05	0	0.442769	0.701147	0.599894	1	0.472178
Aerococcus	0.0125816	0.0154518	0.00258426	0.00937577	0.343388	0.787852	0.0920238	0.00864972
Aeromicrobium	4.23223e-05	0.000119145	6.73552e-05	0.621462	0.76322	0.647579	0.953385	0.740995
Aeromonas	0.00308248	0.00369742	0.00105454	0.0402929	0.701147	0.854109	0.218885	0.0372289
Aerosphaera	0.000388592	0.000225026	5.17681e-05	0.417019	0.701147	0.797214	0.40455	0.68631
Aestuariibaculum	0	0	1.62816e-05	0.506631	0.701147	1	0.653862	0.534707
Aestuariicella	0	7.71232e-05	2.32745e-05	0.645273	0.776599	0.676666	0.963968	0.749607
Aestuariivita	0.000296196	0	0	0.13281	0.701147	0.15458	0.15458	1
Aestuariivivens	1.24295e-05	0	5.86137e-06	0.403577	0.701147	0.383177	0.752476	0.713119
Aetherobacter	0.000148783	1.79129e-05	0	0.00176607	0.223088	0.00452735	0.00174224	0.783307
Afipia	0.000301028	0.000197816	0.000221526	0.886145	0.920711	0.87759	0.925117	0.989609
Agathobacter	0.00153792	0.000903447	0.000622989	0.147747	0.701147	0.338405	0.127111	0.712287
Aggregicoccus	0	2.98734e-05	2.75846e-05	0.78916	0.848955	0.791965	0.819173	0.997906
Agrococcus	3.62527e-05	1.46908e-05	0	0.361616	0.701147	0.661608	0.333309	0.747697
Agromyces	0.000835209	0.000519695	0.00059268	0.763204	0.8384	0.747068	0.840222	0.976322
Ahniella	0.000292627	0.00015887	0.000153848	0.688359	0.794946	0.718367	0.700956	0.99928
Akkermansia	0	7.66474e-06	0	0.506631	0.701147	0.653862	1	0.534707
Albidovulum	0	2.32493e-05	0	0.071926	0.701147	0.17653	1	0.0871955
Albimonas	0.00011083	5.36996e-06	0	0.146309	0.701147	0.183263	0.157475	0.992359
Alcaligenes	0	3.10169e-05	0	0.208912	0.701147	0.366811	1	0.235553
Alcanivorax	0	2.8634e-05	3.03836e-05	0.680346	0.792313	0.716937	0.688434	0.998083
Algisphaera	5.58402e-05	0	3.90758e-06	0.15393	0.701147	0.160613	0.199301	0.984334
Algoriphagus	0.000214888	7.43964e-06	3.40126e-05	0.101031	0.701147	0.0979003	0.157984	0.9324
Alicycliphilus	1.39626e-05	4.0133e-05	0	0.293446	0.701147	0.668359	0.889037	0.269563
Alicyclobacillus	0.000160237	0	0	0.13281	0.701147	0.15458	0.15458	1
Aliicoccus	6.20562e-06	1.24473e-06	0	0.220761	0.701147	0.343876	0.203249	0.896071
Aliidiomarina	0.000108233	1.35275e-05	1.41518e-05	0.188586	0.701147	0.212298	0.216132	0.999884
Aliidongia	0	0.000164863	0	0.218721	0.701147	0.378213	1	0.245801
Aliifodinibius	2.17516e-05	6.71245e-06	0	0.294393	0.701147	0.510186	0.265046	0.810981
Aliihoeflea	0	7.43969e-05	5.95091e-05	0.550873	0.726422	0.530772	0.661493	0.960699
Aliiroseovarius	0	1.98006e-05	4.16808e-05	0.713049	0.812931	0.922529	0.705418	0.863433
Alishewanella	1.94227e-05	0	0	0.13281	0.701147	0.15458	0.15458	1
Alistipes	0.00894781	0.00509573	0.00526116	0.382291	0.701147	0.398375	0.428086	0.997243
Alkalibacter	0	1.4294e-05	0	0.506631	0.701147	0.653862	1	0.534707
Alkalibacterium	6.73265e-05	0	0	0.13281	0.701147	0.15458	0.15458	1
Alkalicoccus	4.65422e-06	0.000104749	3.7475e-05	0.58165	0.738677	0.608906	0.946058	0.711209
Alkaliflexus	0.000108758	0	3.36784e-05	0.229936	0.701147	0.20343	0.443202	0.772603
Alkalispirochaeta	0	1.66069e-05	0	0.506631	0.701147	0.653862	1	0.534707
Alkanibacter	0	1.01249e-05	0	0.506631	0.701147	0.653862	1	0.534707
Alkanindiges	0	8.04764e-06	0	0.506631	0.701147	0.653862	1	0.534707
Allisonella	0	2.55492e-06	5.70229e-05	0.443455	0.701147	0.998864	0.582847	0.483519
Allobaculum	0.00302483	0.000935958	0.0012557	0.0638805	0.701147	0.059567	0.116329	0.881297
Allocatelliglobosispora	0	6.74687e-05	2.61341e-05	0.681066	0.792313	0.689916	0.944353	0.809016
Allofustis	0	1.36984e-05	0	0.506631	0.701147	0.653862	1	0.534707
Alloiococcus	0	1.91619e-06	0	0.506631	0.701147	0.653862	1	0.534707
Allokutzneria	0	0	6.42909e-05	0.506631	0.701147	1	0.653862	0.534707
Alloprevotella	0.00172554	0.00161086	0.00066117	0.00506773	0.273524	0.933292	0.0163491	0.00944475
Allorhizobium_Neorhizobium_Pararhizobium_Rhizobium	0.00545333	0.00297066	0.00226135	0.0743461	0.701147	0.164167	0.0644295	0.775578
Alsobacter	0.00247018	0.0009408	0.000588084	0.0285733	0.623445	0.0688945	0.0250348	0.767084
Altererythrobacter	0.00130101	0.000670937	0.00128138	0.560245	0.731124	0.686783	0.999623	0.593198
Alteromonas	0	1.21358e-05	0	0.506631	0.701147	0.653862	1	0.534707
Amaricoccus	3.56823e-05	0.000223351	3.90828e-05	0.308477	0.701147	0.46661	0.999732	0.342225
Aminobacter	3.41811e-05	0.000396549	7.80888e-05	0.350722	0.701147	0.463893	0.988016	0.414383
Aminobacterium	0	1.78675e-06	0	0.506631	0.701147	0.653862	1	0.534707
Ammoniibacillus	9.46357e-05	5.72335e-05	1.81874e-05	0.593801	0.745796	0.874228	0.581748	0.804027
Ammoniphilus	0.00024761	7.50542e-05	0.000129005	0.491308	0.701147	0.460152	0.683986	0.886379
Amnibacterium	9.15329e-05	0.00501646	0.00322904	0.669709	0.788052	0.644598	0.833346	0.914406
Amnipila	1.13937e-05	4.76466e-06	1.30671e-05	0.819877	0.868845	0.916073	0.99439	0.815344
Amphibacillus	0	4.56161e-05	0	0.410773	0.701147	0.571645	1	0.440573
Amphiplicatus	0.000168735	4.4711e-06	0	0.139573	0.701147	0.169049	0.155446	0.997689
Amycolatopsis	0	5.331e-05	3.34464e-05	0.575061	0.737701	0.546493	0.78231	0.877041
Amylolactobacillus	0	3.81273e-05	2.27504e-05	0.670973	0.788076	0.647877	0.853553	0.896747
Anaerobacter	7.87202e-05	0	0	0.13281	0.701147	0.15458	0.15458	1
Anaerobacterium	0	0	6.81881e-06	0.506631	0.701147	1	0.653862	0.534707
Anaerobiospirillum	9.32213e-06	0.000112292	2.37055e-05	0.301668	0.701147	0.406352	0.981183	0.370949
Anaerococcus	0.000394739	0.000316492	0.000312158	0.945585	0.959622	0.952636	0.947413	0.999776
Anaerocolumna	0.000260636	0.000106373	6.29216e-05	0.473801	0.701147	0.606915	0.449872	0.940102
Anaerofilum	9.32213e-06	0	3.90758e-06	0.370813	0.701147	0.343695	0.681871	0.739849
Anaerofustis	0.000237928	7.51049e-05	8.66529e-05	0.601298	0.749704	0.607497	0.64874	0.99608
Anaerolinea	5.28254e-05	3.02451e-05	7.32716e-06	0.514147	0.705361	0.836315	0.499851	0.760409
Anaeromyxobacter	0.0012488	0.000889835	0.000874108	0.680925	0.792313	0.713057	0.692446	0.998997
Anaeroplasma	0.000411122	4.37634e-05	3.33124e-05	0.192433	0.701147	0.226858	0.210459	0.997948
Anaerosalibacter	0.000150471	1.02197e-05	0	0.00627157	0.292341	0.011174	0.00707461	0.947694
Anaerosporobacter	0.000407494	0.000645058	0.000202865	0.275279	0.701147	0.742946	0.800977	0.246648
Anaerostignum	0	0.000252197	1.81024e-05	0.12975	0.701147	0.236546	0.991599	0.164756
Anaerostipes	0.00256002	0.00137047	0.00129411	0.0884592	0.701147	0.119755	0.0950507	0.98429
Anaerotruncus	0.000287512	0.000223861	0.000515712	0.790592	0.848955	0.992159	0.904501	0.784129
Anaerovibrio	0	1.57209e-05	0	0.506631	0.701147	0.653862	1	0.534707
Anaerovorax	0	9.37634e-05	0.000133048	0.173301	0.701147	0.361967	0.150894	0.75164
Ancylobacter	0	2.55492e-06	0	0.506631	0.701147	0.653862	1	0.534707
Aneurinibacillus	1.65727e-05	0	1.87502e-05	0.43626	0.701147	0.64427	0.992147	0.442022
Angiococcus	0	0	6.82841e-05	0.506631	0.701147	1	0.653862	0.534707
Angustibacter	0.000172376	3.19364e-06	3.16239e-05	0.194006	0.701147	0.182125	0.292279	0.920037
Anoxybacillus	0	0.000142289	5.55206e-05	0.418934	0.701147	0.430672	0.872382	0.615679
Antarctobacter	0	0	6.74854e-05	0.506631	0.701147	1	0.653862	0.534707
Apibacter	0.00149868	0.0011652	0.00169442	0.882657	0.917552	0.96444	0.987578	0.873201
Apilactobacillus	2.90022e-05	0	0	0.13281	0.701147	0.15458	0.15458	1
AqS1	0	0	8.1861e-05	0.506631	0.701147	1	0.653862	0.534707
Aquabacterium	0.000139317	0.000349576	0.000242108	0.479318	0.701147	0.466255	0.82546	0.732555
Aquamicrobium	0.00018981	0.000146275	0.000159221	0.940386	0.956049	0.934669	0.967098	0.991032
Aquaspirillum	0	7.6356e-05	0	0.240653	0.701147	0.403014	1	0.268585
Aquibacter	0	7.92001e-06	1.17227e-05	0.726134	0.819649	0.849537	0.70373	0.944673
Aquicella	0.000177918	0.000315904	0.000118528	0.577376	0.737701	0.821305	0.96369	0.557731
Aquimixticola	0	1.96511e-05	1.96268e-05	0.723849	0.819636	0.742612	0.743145	0.999999
Aquincola	0.000265163	2.02498e-05	0	0.156387	0.701147	0.204478	0.161763	0.981459
Aquisalimonas	0.000314361	0.000376374	0.000385505	0.948013	0.961134	0.959239	0.94676	0.998643
Aquitalea	0.000298378	0.000312243	0.000157798	0.523289	0.714757	0.996437	0.700639	0.53327
Archangium	0.000425974	0.00021695	0.000444965	0.591665	0.744398	0.748274	0.997548	0.601851
Arcobacter	0.000139399	0.000208029	3.30927e-05	0.291462	0.701147	0.859508	0.699956	0.26477
Arenicella	0	5.43216e-05	0	0.506631	0.701147	0.653862	1	0.534707
Arenimonas	0.00125779	0.00047912	0.000575522	0.112074	0.701147	0.109268	0.170381	0.940152
Armatimonas	0	3.25752e-05	0	0.506631	0.701147	0.653862	1	0.534707
Arthrobacter	0.000432647	0.000199577	0.000149958	0.254899	0.701147	0.365198	0.23999	0.928317
Asanoa	0	0	0.000178792	0.451404	0.701147	1	0.607372	0.480675
Asticcacaulis	0	5.9955e-05	7.16389e-06	0.370626	0.701147	0.484134	0.989029	0.433707
Atopostipes	0.000447455	0.000201448	1.31776e-05	0.00502462	0.273524	0.0920761	0.00398377	0.117373
Aurantimicrobium	0.000995867	0.00047372	0.000669874	0.517062	0.708413	0.487162	0.747407	0.852182
Aurantisolimonas	0.000277189	7.02602e-06	0.000194535	0.20559	0.701147	0.240557	0.861239	0.345272
Aureimonas	0.000675198	0.00104791	0.000585991	0.499182	0.701147	0.727047	0.981425	0.491912
Aureivirga	0	5.70558e-05	0	0.506631	0.701147	0.653862	1	0.534707
Auricoccus_Abyssicoccus	0	5.95583e-06	0	0.506631	0.701147	0.653862	1	0.534707
Azoarcus	5.57084e-05	0.000272336	0.000312296	0.585759	0.740238	0.669254	0.573626	0.979028
Azohydromonas	0.000165093	0.000294851	8.72734e-05	0.319558	0.701147	0.707674	0.88092	0.293105
Azomonas	4.65422e-06	0	0	0.13281	0.701147	0.15458	0.15458	1
Azonexus	0	0.000110684	6.08726e-05	0.614253	0.75817	0.593428	0.84966	0.849059
Azospira	0.000102393	0	0	0.13281	0.701147	0.15458	0.15458	1
Azospirillum	6.82618e-05	0.000137936	5.04013e-05	0.754143	0.834276	0.883047	0.991777	0.748111
Azospirillum_sp._47_25	0	2.55492e-06	0	0.506631	0.701147	0.653862	1	0.534707
Azotobacter	3.10738e-05	0	7.75817e-06	0.253107	0.701147	0.228835	0.416442	0.856349
Azovibrio	0.000131546	3.40619e-05	0	0.259479	0.701147	0.43086	0.234164	0.848969
BD1_7_clade	0.000146485	0.000121189	0.000122194	0.981138	0.986428	0.981988	0.983376	0.999957
BIyi10	0	6.0412e-06	1.79676e-05	0.440894	0.701147	0.913302	0.469372	0.599969
BSV13	0	3.6027e-05	3.25883e-05	0.788489	0.848955	0.788547	0.822747	0.996692
Bacillaceae_bacterium_BM62	0	1.78675e-06	0	0.506631	0.701147	0.653862	1	0.534707
Bacillus	0.0117342	0.00833927	0.00658808	0.269016	0.701147	0.514692	0.240333	0.760043
Bact_08	0	4.20701e-05	0	0.291169	0.701147	0.457	1	0.320459
Bacteriovorax	0	0	4.09128e-06	0.506631	0.701147	1	0.653862	0.534707
Bacteroidales_bacterium_Bact_22	0	0	7.99337e-06	0.506631	0.701147	1	0.653862	0.534707
Bacteroides	0.0129211	0.011139	0.00538963	0.00464815	0.272381	0.67785	0.00926865	0.0141269
Balneola	0	2.41429e-05	0	0.506631	0.701147	0.653862	1	0.534707
Barnesiella	0.000347344	0.000200519	0.000143761	0.492763	0.701147	0.66153	0.463153	0.909142
Bartonella	0.000938048	0.000855817	0.000862897	0.989973	0.992878	0.99004	0.991673	0.999889
Bauldia	0.00092593	0.00085741	0.000331342	0.250961	0.701147	0.985413	0.36317	0.309598
Bavariicoccus	1.34653e-05	3.34068e-05	1.74227e-05	0.8603	0.900702	0.887611	0.995268	0.89142
Bdellovibrio	0.00130721	0.000861856	0.00197208	0.748109	0.829838	0.965806	0.925655	0.728778
Beijerinckia	3.03479e-05	2.26321e-05	9.02543e-05	0.684896	0.793466	0.996666	0.820432	0.689005
Belnapia	0.000218515	0.000796508	4.40608e-05	0.378674	0.701147	0.659183	0.96151	0.365874
Bergeriella	2.90022e-05	0	0	0.13281	0.701147	0.15458	0.15458	1
Bifidobacterium	0.00449737	0.00389369	0.00278293	0.279089	0.701147	0.849857	0.302094	0.45744
Bilophila	0.000234976	0.000130357	5.92152e-05	0.0956354	0.701147	0.361919	0.0815444	0.485017
Blastocatella	0	2.40647e-05	6.70861e-05	0.669531	0.788052	0.951169	0.685241	0.789697
Blastococcus	7.16918e-05	0.000218471	0.000247249	0.574479	0.737701	0.663323	0.5607	0.975809
Blastomonas	0.000422883	0	8.97562e-05	0.0254647	0.590883	0.021546	0.0700989	0.700386
Blastopirellula	0	2.61879e-05	0	0.506631	0.701147	0.653862	1	0.534707
Blattabacterium	0.000483421	0.000443788	2.99581e-05	0.0146023	0.462949	0.968378	0.0420463	0.023525
Blautia	0.0100127	0.0083758	0.00476787	0.0567653	0.701147	0.730958	0.0731469	0.139557
Blvii28_wastewater_sludge_group	5.17896e-06	0	0.000186883	0.512571	0.704429	0.999661	0.66873	0.534756
Bogoriella	0	3.19364e-06	1.30253e-05	0.619787	0.761644	0.975352	0.669254	0.708273
Bombella	3.83243e-05	0.000154235	0.000141184	0.62697	0.765882	0.623681	0.687297	0.990691
Bombilactobacillus	0.000359169	0.000109086	0.000425535	0.281303	0.701147	0.561412	0.958275	0.27253
Bombiscardovia	1.33531e-05	5.74856e-06	0	0.378151	0.701147	0.697914	0.352188	0.733703
Bordetella	0.000207158	0.000423969	2.6629e-05	0.120288	0.701147	0.588818	0.689111	0.10231
Bosea	0.00148073	0.00260898	0.000651544	0.0251402	0.590883	0.326447	0.531783	0.0200102
Boseongicola	0	0	5.86137e-06	0.506631	0.701147	1	0.653862	0.534707
Brachybacterium	0	0	3.99322e-06	0.506631	0.701147	1	0.653862	0.534707
Brachymonas	0.000225789	4.4711e-06	0.000164574	0.430846	0.701147	0.480287	0.942192	0.558
Bradyrhizobium	0.00298875	0.00172385	0.00209958	0.531551	0.716301	0.501677	0.70382	0.90827
Brevibacillus	0	0	4.15295e-05	0.506631	0.701147	1	0.653862	0.534707
Brevibacterium	4.14317e-06	9.939e-06	0	0.288299	0.701147	0.716316	0.841201	0.260546
Brevinema	2.17516e-05	0.000136027	6.52756e-05	0.367118	0.701147	0.381822	0.860629	0.563767
Brevundimonas	0.00135468	0.00156352	0.0014481	0.915339	0.93868	0.914185	0.982097	0.959555
Breznakia	0	5.74856e-06	0	0.506631	0.701147	0.653862	1	0.534707
Brochothrix	0	1.33185e-05	0	0.313417	0.701147	0.479586	1	0.343067
Brooklawnia	0	4.68847e-05	0	0.506631	0.701147	0.653862	1	0.534707
Brumimicrobium	0.000397057	0.000138272	2.08404e-05	0.118153	0.701147	0.300561	0.100227	0.67112
Bryobacter	0.00241826	0.00159271	0.00156173	0.451673	0.701147	0.493741	0.469395	0.998414
Buchnera	0	0.00012955	3.70312e-05	0.63206	0.76935	0.668735	0.966609	0.733202
Burkholderia_Caballeronia_Paraburkholderia	0.000904534	0.000807538	0.00109718	0.794326	0.851627	0.981271	0.928466	0.780481
Buttiauxella	0.000182763	2.01373e-05	0.000140809	0.144758	0.701147	0.188889	0.880532	0.244442
Butyricicoccus	0.00104402	0.00111356	0.000715428	0.516042	0.707488	0.98566	0.730464	0.51162
Butyricimonas	1.13937e-05	0.000117548	0.000103744	0.708912	0.811822	0.703074	0.764445	0.990833
Butyrivibrio	0	1.66099e-05	3.06017e-05	0.701551	0.805194	0.892013	0.684586	0.885543
C1_B045	0.000184516	9.69753e-05	0	0.295315	0.701147	0.736108	0.286094	0.575876
C39	0.000142939	0.000156087	2.40967e-05	0.464816	0.701147	0.994734	0.659611	0.473501
CAG_352	0	2.62056e-05	2.08404e-05	0.781013	0.846648	0.767987	0.845044	0.98318
CAG_873	0	2.79528e-05	0	0.0675621	0.701147	0.168914	1	0.082234
CHKCI001	0.00043843	0.0012567	0.000410898	0.115507	0.701147	0.259352	0.998279	0.130907
CHKCI002	0	7.02602e-06	0	0.506631	0.701147	0.653862	1	0.534707
CI75cm.2.12	8.74021e-05	0	0	0.13281	0.701147	0.15458	0.15458	1
CL500_29_marine_group	0.00158946	0.000864638	0.000839229	0.276003	0.701147	0.316882	0.294318	0.997658
CL500_3	0.000128904	7.81881e-05	7.11437e-05	0.820059	0.868845	0.855106	0.816917	0.99542
C_2	0	0	2.4595e-06	0.506631	0.701147	1	0.653862	0.534707
Caedibacter	0	0	0.000117284	0.506631	0.701147	1	0.653862	0.534707
Caenimonas	0	0.000119747	0.000106069	0.605255	0.752806	0.601547	0.668632	0.989661
Caldalkalibacillus	0	0	1.58388e-06	0.506631	0.701147	1	0.653862	0.534707
Caldibacillus	0	0	1.74227e-05	0.506631	0.701147	1	0.653862	0.534707
Caldicoprobacter	2.63739e-05	5.39971e-05	1.24993e-05	0.378497	0.701147	0.721365	0.919268	0.354166
Caldilinea	0	2.68255e-06	0	0.506631	0.701147	0.653862	1	0.534707
Caldimonas	0.000284523	0.000169207	5.59272e-05	0.542824	0.723412	0.843871	0.527327	0.783397
Caldithrix	9.95413e-05	0	0	0.13281	0.701147	0.15458	0.15458	1
Calorithrix	0	0	2.02575e-05	0.506631	0.701147	1	0.653862	0.534707
Campylobacter	1.39626e-05	4.88437e-05	0.000161129	0.359165	0.701147	0.949634	0.424563	0.470066
Candidatus_Accumulibacter	0	0.000115803	0	0.231616	0.701147	0.392906	1	0.259218
Candidatus_Alysiosphaera	0.000118072	0.000618956	8.11522e-05	0.0262166	0.590883	0.10343	0.985031	0.0301642
Candidatus_Amoebophilus	1.03579e-06	5.33868e-05	1.36765e-05	0.467471	0.701147	0.52859	0.961571	0.574463
Candidatus_Aquiluna	0.00108258	0.00041808	0.000107906	0.0478107	0.701147	0.175953	0.0386602	0.534068
Candidatus_Aquirestis	0.00019682	0.000130319	9.34829e-05	0.810191	0.861432	0.907645	0.793554	0.956186
Candidatus_Arthromitus	0.000119116	8.86322e-05	5.90244e-05	0.811417	0.862288	0.944203	0.802569	0.922125
Candidatus_Babela	0.000111727	0.000327603	0.00012148	0.64067	0.774473	0.746046	0.999387	0.672349
Candidatus_Bacilloplasma	0.00014094	0.000120313	5.5843e-05	0.453142	0.701147	0.959587	0.514517	0.561802
Candidatus_Berkiella	0.000841562	0.00232074	0.000176179	0.00220816	0.223088	0.0604192	0.502635	0.00179455
Candidatus_Blochmannia	0	2.55492e-06	3.07437e-06	0.784183	0.847397	0.837456	0.77484	0.988901
Candidatus_Captivus	0	1.46908e-05	0	0.506631	0.701147	0.653862	1	0.534707
Candidatus_Chloroploca	6.00759e-05	2.38427e-05	8.71707e-05	0.544228	0.723873	0.859491	0.918361	0.515236
Candidatus_Cloacimonas	7.28351e-06	4.63128e-05	8.74078e-06	0.0233368	0.590883	0.0706212	0.995325	0.0324508
Candidatus_Competibacter	0.000647096	4.01117e-05	1.18791e-06	0.0518372	0.701147	0.0742182	0.0565732	0.979978
Candidatus_Electronema	0	0	5.55058e-05	0.506631	0.701147	1	0.653862	0.534707
Candidatus_Entotheonella	5.42992e-05	1.17156e-05	0	0.199847	0.701147	0.330258	0.181429	0.871886
Candidatus_Finniella	0	0	5.90963e-06	0.506631	0.701147	1	0.653862	0.534707
Candidatus_Fonsibacter_ubiquis	0	5.26934e-05	0	0.506631	0.701147	0.653862	1	0.534707
Candidatus_Hepatoplasma	0	5.74856e-06	0	0.506631	0.701147	0.653862	1	0.534707
Candidatus_Koribacter	4.14317e-06	2.59849e-05	3.34887e-05	0.352434	0.701147	0.522084	0.324777	0.886414
Candidatus_Latescibacter	0	4.27356e-05	0	0.506631	0.701147	0.653862	1	0.534707
Candidatus_Limnoluna	4.4539e-05	4.76466e-06	6.28916e-05	0.478165	0.701147	0.773224	0.945789	0.455564
Candidatus_Megaira	0	4.99596e-05	4.09459e-05	0.701032	0.805048	0.687544	0.775436	0.981303
Candidatus_Methylopumilus	0.000285891	0.000108532	1.49844e-05	0.0475165	0.701147	0.197246	0.0383967	0.480182
Candidatus_Nitrocosmicus	1.34562e-05	5.80872e-06	6.47569e-06	0.680388	0.792313	0.682264	0.725928	0.9955
Candidatus_Nitrosopumilus	0	2.62014e-06	0	0.506631	0.701147	0.653862	1	0.534707
Candidatus_Nitrotoga	0.000423216	0.000324969	0.000160539	0.241125	0.701147	0.810096	0.256857	0.432964
Candidatus_Nostocoida	0	1.91619e-06	0	0.506631	0.701147	0.653862	1	0.534707
Candidatus_Omnitrophus	2.24601e-05	0	9.83799e-06	0.237072	0.701147	0.215536	0.588511	0.615668
Candidatus_Ovatusbacter	0.000324244	0.000113816	6.36422e-06	0.324877	0.701147	0.56651	0.294269	0.795311
Candidatus_Paenicardinium	0	0	1.90611e-05	0.506631	0.701147	1	0.653862	0.534707
Candidatus_Paracaedibacter	0.000222147	1.01249e-05	0	0.145367	0.701147	0.181281	0.157142	0.993226
Candidatus_Planktophila	6.62907e-05	0	0	0.13281	0.701147	0.15458	0.15458	1
Candidatus_Portiera	0	3.29119e-06	4.54587e-07	0.298714	0.701147	0.403965	0.981468	0.367342
Candidatus_Puniceispirillum	0	7.21792e-05	0	0.38802	0.701147	0.551004	1	0.417974
Candidatus_Saccharimonas	0.000201938	1.47837e-05	2.85952e-05	0.100628	0.701147	0.105447	0.138334	0.977819
Candidatus_Soleaferrea	5.28254e-05	3.35563e-05	0	0.318382	0.701147	0.854916	0.337907	0.506215
Candidatus_Solibacter	0.0014251	0.00168244	0.00137024	0.887896	0.92113	0.946431	0.99749	0.886168
Candidatus_Stoquefichus	0.000134972	0.000350489	6.91494e-05	0.025862	0.590883	0.172544	0.828176	0.0237372
Candidatus_Tenderia	0	3.81173e-05	0	0.506631	0.701147	0.653862	1	0.534707
Candidatus_Thiobios	0	2.97791e-05	0	0.506631	0.701147	0.653862	1	0.534707
Candidatus_Trichorickettsia	0	0	1.75841e-05	0.506631	0.701147	1	0.653862	0.534707
Candidatus_Udaeobacter	9.30843e-06	3.74092e-05	6.80407e-05	0.607427	0.753128	0.88512	0.597553	0.805964
Candidatus_Vestibaculum	0.00035372	0	0	0.13281	0.701147	0.15458	0.15458	1
Capnocytophaga	2.81775e-05	6.42874e-05	0	0.31081	0.701147	0.747687	0.836266	0.281558
Caproiciproducens	0.000248933	0.000126905	0.00016653	0.491887	0.701147	0.460526	0.693071	0.878234
Carnobacterium	5.17896e-06	0.000237747	0	0.318714	0.701147	0.494645	0.999629	0.343631
Castellaniella	9.63286e-05	0.000105241	0	0.334176	0.701147	0.994446	0.539897	0.346189
Catellatospora	0	7.14699e-06	1.85334e-05	0.680385	0.792313	0.944769	0.689628	0.807872
Catenibacillus	0	0.000173541	0.000171974	0.648717	0.776599	0.669255	0.673939	0.999949
Catenibacterium	7.42556e-05	1.10535e-05	2.36385e-05	0.234036	0.701147	0.216217	0.357829	0.90174
Catenisphaera	6.20562e-06	1.86709e-05	0	0.564358	0.732419	0.827643	0.953637	0.541614
Catenulispora	3.62527e-05	0.000203087	4.87614e-05	0.258887	0.701147	0.389412	0.994256	0.305855
Catenuloplanes	0	0	1.62816e-05	0.506631	0.701147	1	0.653862	0.534707
Caulobacter	0.000409565	0.000482941	0.000371479	0.949395	0.961745	0.983866	0.995623	0.945442
Cecembia	0	7.2054e-06	0	0.506631	0.701147	0.653862	1	0.534707
Celeribacter	0	3.19364e-06	6.76362e-06	0.712088	0.812913	0.923258	0.704887	0.861779
Cellulomonas	1.8321e-05	0.000134776	3.01707e-06	0.277317	0.701147	0.501019	0.987408	0.283309
Cellulosilyticum	0.000169103	4.69871e-06	5.55276e-05	0.23204	0.701147	0.205431	0.445091	0.77459
Cellulosimicrobium	0	1.36984e-05	0	0.506631	0.701147	0.653862	1	0.534707
Cellvibrio	0.000524412	0.000335737	0.000375471	0.89321	0.924772	0.885953	0.927038	0.991897
Cerasibacillus	2.58948e-05	0	2.01945e-05	0.528629	0.714844	0.593792	0.973961	0.620419
Cereibacter	0.000105651	7.75283e-05	4.39528e-05	0.827448	0.874341	0.960144	0.824355	0.917035
Cetobacterium	0.0126123	0.0198839	0.00504169	0.0810051	0.701147	0.591098	0.566769	0.0671948
Chelativorans	0.000294963	0.000301659	2.60903e-05	0.152226	0.701147	0.999188	0.307263	0.171339
Chelatococcus	0	4.21561e-05	2.0911e-05	0.719882	0.81754	0.709336	0.917194	0.87522
Chishuiella	0.000223731	0.000177007	0.000250546	0.917926	0.940393	0.975144	0.991732	0.911221
Chitinibacter	0	0	3.09294e-05	0.209498	0.701147	1	0.367498	0.236166
Chitinilyticum	0	0.000574321	0	0.0358446	0.701147	0.107307	1	0.0453647
Chitinophaga	0.00030706	0.000147195	0.000109199	0.471719	0.701147	0.588156	0.45192	0.95415
Chloronema	0	1.91619e-06	0	0.506631	0.701147	0.653862	1	0.534707
Chondromyces	0	0	3.71602e-05	0.233104	0.701147	1	0.39458	0.260762
Christensenella	0	5.24029e-06	6.89615e-06	0.777113	0.844205	0.852818	0.761113	0.976159
Christensenellaceae_R_7_group	0.00137985	0.00231173	0.000707055	0.00622615	0.292341	0.183724	0.388821	0.00474317
Chryseobacterium	0.00185808	0.00122884	0.00121262	0.55038	0.726422	0.585107	0.569719	0.99944
Chryseoglobus	6.43376e-05	0	0	0.13281	0.701147	0.15458	0.15458	1
Chryseolinea	0.000209495	6.82247e-05	0.000165499	0.410456	0.701147	0.447781	0.920305	0.558375
Chryseomicrobium	0.000657728	0.000444192	0.00067313	0.806072	0.85928	0.886213	0.999365	0.813255
Chthoniobacter	4.65422e-06	1.25581e-05	2.25855e-05	0.664204	0.786389	0.920823	0.662072	0.821071
Chthonobacter	0	0.000317832	6.88568e-05	0.0132378	0.437915	0.0254637	0.790261	0.0317677
Chujaibacter	0.000565071	0.000216306	0.000223366	0.294513	0.701147	0.317304	0.330872	0.999219
Citreicella	0.000192657	0.000122511	3.72213e-05	0.503938	0.701147	0.861987	0.499151	0.723051
Citrifermentans	0	0.000218096	6.36422e-06	0.386211	0.701147	0.537141	0.999441	0.423083
Citrobacter	0.000717057	0.000778219	0.000240784	0.389433	0.701147	0.991358	0.604211	0.395808
Clade_Ib	0	2.55492e-06	0	0.506631	0.701147	0.653862	1	0.534707
Clavibacter	2.79253e-05	0	0	0.13281	0.701147	0.15458	0.15458	1
Cloacibacterium	0.000599628	0.00107136	0.000556033	0.188637	0.701147	0.384303	0.991158	0.199128
Clostridiales_bacterium_42_27	1.13937e-05	0	6.73151e-06	0.465519	0.701147	0.471563	0.875516	0.666423
Clostridioides	0.000212824	0.000151494	6.37725e-05	0.380507	0.701147	0.841519	0.386275	0.598222
Clostridium_sensu_stricto_1	0.00833808	0.00720054	0.00557085	0.204604	0.701147	0.744493	0.210168	0.421583
Clostridium_sensu_stricto_10	3.03479e-05	1.78675e-06	0.000116686	0.294416	0.701147	0.94333	0.599182	0.280373
Clostridium_sensu_stricto_11	0.000107722	7.44458e-05	0.000216314	0.671651	0.788076	0.98439	0.847589	0.660896
Clostridium_sensu_stricto_12	0.00153719	0.000993097	0.00133221	0.775263	0.844154	0.783677	0.965376	0.866497
Clostridium_sensu_stricto_13	0.000716162	0.000566542	0.000288984	0.485867	0.701147	0.916455	0.509073	0.646177
Clostridium_sensu_stricto_14	0	0	1.84462e-05	0.506631	0.701147	1	0.653862	0.534707
Clostridium_sensu_stricto_19	0	4.58525e-06	2.72752e-06	0.747497	0.829608	0.728458	0.892145	0.923433
Clostridium_sensu_stricto_2	0	2.17168e-05	2.89059e-05	0.776045	0.844154	0.854745	0.759431	0.974239
Clostridium_sensu_stricto_3	6.19098e-05	3.48664e-05	4.64137e-05	0.852211	0.894453	0.840909	0.944146	0.953217
Clostridium_sensu_stricto_6	7.75703e-06	0	0	0.13281	0.701147	0.15458	0.15458	1
Clostridium_sensu_stricto_7	0.00035325	0	0	0.13281	0.701147	0.15458	0.15458	1
Clostridium_sensu_stricto_8	0.000483045	8.22284e-05	7.40404e-05	0.0205306	0.554057	0.0283723	0.0254363	0.996926
Clostridium_sensu_stricto_9	0	0	3.62048e-05	0.506631	0.701147	1	0.653862	0.534707
Cnuibacter	0	0	0.000255788	0.506631	0.701147	1	0.653862	0.534707
Cobetia	4.86822e-05	0	0	0.13281	0.701147	0.15458	0.15458	1
Cohaesibacter	3.10738e-05	0	0	0.13281	0.701147	0.15458	0.15458	1
Cohnella	0	3.09094e-05	7.05793e-05	0.562401	0.731151	0.890859	0.560765	0.754722
Colidextribacter	0.00178305	0.00081405	0.000727241	0.104685	0.701147	0.145919	0.108212	0.972927
Collinsella	3.21095e-05	0.000185172	8.03477e-05	0.111786	0.701147	0.135851	0.792821	0.229353
Colwellia	0	5.39381e-06	3.36575e-05	0.580113	0.737701	0.989028	0.660606	0.645552
Comamonas	0.00155984	0.00211206	0.00124763	0.45207	0.701147	0.782373	0.923483	0.425419
Commensalibacter	0.000239505	8.30347e-06	0.000118525	0.0836765	0.701147	0.0750767	0.435563	0.361417
Companilactobacillus	1.33531e-05	4.60838e-05	4.55884e-06	0.0569804	0.701147	0.249068	0.893671	0.0539724
Conexibacter	0.00135218	0.00126511	0.000721786	0.276232	0.701147	0.980149	0.380421	0.343956
Confluentibacter	0.000174558	0.000103526	0	0.176287	0.701147	0.727139	0.182526	0.383203
Conservatibacter	5.17896e-06	0	0	0.13281	0.701147	0.15458	0.15458	1
Conyzicola	0	0	1.55163e-05	0.506631	0.701147	1	0.653862	0.534707
Coprococcus	0.000593671	0.000502099	0.000449544	0.775818	0.844154	0.892205	0.756927	0.944935
Corallococcus	0.000119458	3.40619e-05	2.3287e-05	0.405793	0.701147	0.482341	0.402549	0.981632
Coriobacteriaceae_UCG_002	3.52036e-05	7.53382e-06	0	0.198629	0.701147	0.327577	0.180466	0.873381
Corticibacterium	0	0	4.63679e-05	0.506631	0.701147	1	0.653862	0.534707
Corynebacterium	4.85237e-05	0.000106785	1.36765e-05	0.234905	0.701147	0.639114	0.848563	0.21145
Coxiella	0.000347528	0.00016399	0.000118588	0.550898	0.726422	0.66055	0.531065	0.961422
Crassaminicella	9.32213e-06	1.78675e-05	0	0.580521	0.737701	0.909479	0.893383	0.551379
Craurococcus_Caldovatus	0.000230835	8.09754e-05	1.2379e-05	0.0908729	0.701147	0.257812	0.0759421	0.630423
Crenobacter	0.00195848	0.00528883	0.000695575	0.00214212	0.223088	0.0484145	0.579723	0.00181857
Crenothrix	3.15619e-05	1.48896e-05	3.6367e-06	0.504494	0.701147	0.7591	0.476176	0.82715
Cribrihabitans	0	7.02602e-06	0	0.506631	0.701147	0.653862	1	0.534707
Croceicoccus	9.46357e-05	0	0.000200251	0.474142	0.701147	0.87905	0.85204	0.442709
Cronobacter	0.000187478	0.000158993	2.65301e-05	0.406191	0.701147	0.976868	0.494794	0.489572
Crossiella	0.000315361	6.77605e-05	0	0.0182252	0.519165	0.0546529	0.0152387	0.664171
Cryobacterium	4.85567e-05	6.55141e-06	3.6725e-05	0.484201	0.701147	0.53021	0.948389	0.608292
Cuneatibacter	0	5.3651e-05	0	0.506631	0.701147	0.653862	1	0.534707
Cupriavidus	9.01139e-05	1.03727e-05	0.000104357	0.567541	0.734402	0.756116	0.990908	0.566734
Curtobacterium	0.000282124	0.00102866	0.00153286	0.371128	0.701147	0.666971	0.342515	0.755651
Curvibacter	0.000298049	0.000409418	8.52283e-05	0.189731	0.701147	0.851574	0.567741	0.170478
Cutibacterium	0.000629944	0.00018942	0.000139767	0.186235	0.701147	0.248634	0.186534	0.970511
Cyanobium_PCC_6307	0.000106687	1.78675e-05	0	0.200782	0.701147	0.299786	0.18876	0.922382
Cystobacter	5.89534e-05	0	0	0.13281	0.701147	0.15458	0.15458	1
Cytophaga	0	1.61323e-05	0	0.222192	0.701147	0.382199	1	0.249418
DMER64	0	0	7.99337e-06	0.506631	0.701147	1	0.653862	0.534707
DSSF69	0	0.000143825	8.54676e-05	0.525971	0.714844	0.498273	0.774316	0.835212
DTU089	1.34653e-05	2.93004e-05	2.06547e-05	0.830507	0.875604	0.827654	0.961261	0.918184
Dactylosporangium	0.000107854	5.58809e-05	7.25646e-05	0.66175	0.784537	0.635893	0.808009	0.930194
Daeguia	0	3.83237e-06	0	0.506631	0.701147	0.653862	1	0.534707
Dechloromonas	0.00181078	0.00131284	0.00105192	0.550869	0.726422	0.748216	0.520776	0.885809
Dechlorosoma	0	7.43394e-05	0	0.387309	0.701147	0.550351	1	0.417266
Deferrisoma	7.56128e-05	2.68012e-05	1.96261e-05	0.537137	0.720044	0.61344	0.530128	0.983624
Defluviicoccus	0.000483317	0.000109841	2.51364e-05	0.0122821	0.430106	0.0343192	0.0106343	0.710021
Defluviimonas	0.000122223	5.10983e-05	0	0.370095	0.701147	0.680294	0.342873	0.740456
Defluviitalea	0	0	2.11641e-05	0.506631	0.701147	1	0.653862	0.534707
Defluviitaleaceae_UCG_011	6.06959e-06	8.56908e-05	6.7286e-05	0.500406	0.701147	0.47532	0.636856	0.938656
Dehalobacterium	0	0	1.9676e-05	0.506631	0.701147	1	0.653862	0.534707
Deinococcus	0.000745911	0.000341061	0.000366942	0.108407	0.701147	0.11514	0.144607	0.984074
Delftia	0.00617234	0.00632129	0.00541479	0.877069	0.914161	0.997589	0.939778	0.875831
Demequina	0	2.61879e-05	0	0.506631	0.701147	0.653862	1	0.534707
Denitratisoma	0	7.66474e-06	0.00022425	0.46356	0.701147	0.999386	0.604704	0.500511
Dermacoccus	0	1.13161e-05	0	0.506631	0.701147	0.653862	1	0.534707
Derxia	0	0	2.06885e-05	0.506631	0.701147	1	0.653862	0.534707
Desemzia	0.000412106	0.000934806	0.000220398	0.0830089	0.701147	0.346607	0.856896	0.0753523
Desulfatiglans	0.000661341	0.00014495	0.000243923	0.00344761	0.24383	0.00289608	0.0123579	0.589665
Desulfatirhabdium	9.63286e-05	0.000260688	4.27746e-05	0.112068	0.701147	0.381256	0.895458	0.104179
Desulfatitalea	0.000301567	0	1.72404e-06	0.0242657	0.590883	0.0309487	0.0318906	0.999767
Desulfitibacter	0	0	3.87371e-05	0.506631	0.701147	1	0.653862	0.534707
Desulfitobacterium	0	1.31007e-05	0	0.506631	0.701147	0.653862	1	0.534707
Desulfobacca	0.000735047	0.000546764	0.000491771	0.895081	0.925658	0.930593	0.887286	0.990787
Desulfobacterium	0	2.90436e-06	0	0.506631	0.701147	0.653862	1	0.534707
Desulfobulbus	0.000138934	0.000448815	0.000236288	0.336355	0.701147	0.372838	0.900069	0.490043
Desulfococcus	0.000206337	3.50184e-05	0.000190257	0.590266	0.743364	0.690901	0.996641	0.636287
Desulfomicrobium	0	8.30347e-06	0.000252279	0.285066	0.701147	0.999033	0.435977	0.321897
Desulfomonile	0.000341191	0.000197799	0.000361606	0.746951	0.829451	0.86125	0.996938	0.749143
Desulfoprunum	0.00167093	0.00113341	0.00143306	0.808581	0.860166	0.80685	0.958228	0.903887
Desulforegula	0	0	4.79186e-06	0.506631	0.701147	1	0.653862	0.534707
Desulforhabdus	5.90401e-05	0	6.51842e-05	0.24718	0.701147	0.457204	0.990966	0.256887
Desulfosarcina	3.10738e-06	8.71308e-06	3.19458e-06	0.781497	0.846725	0.856185	0.999962	0.79904
Desulfosporosinus	0	8.20835e-05	0.000118422	0.557486	0.729212	0.729191	0.527917	0.909675
Desulfovibrio	0.0036558	0.00270778	0.00130274	0.0614723	0.701147	0.583569	0.0656193	0.199452
Desulfovirga	0.000302781	8.9551e-05	2.91739e-05	0.118274	0.701147	0.2293	0.104543	0.820046
Desulfurispora	0	0	3.72761e-05	0.506631	0.701147	1	0.653862	0.534707
Desulfurivibrio	8.38991e-05	1.27746e-05	0	0.19222	0.701147	0.281109	0.182906	0.933968
Desulfuromonas	0	0	4.39242e-05	0.349455	0.701147	1	0.514854	0.379416
Dethiobacter	0	0	6.36422e-06	0.506631	0.701147	1	0.653862	0.534707
Devosia	0.00107779	0.000843154	0.00155752	0.553449	0.726788	0.953165	0.820451	0.530796
Dialister	0.00114463	0.00105753	0.000835507	0.628093	0.765886	0.967228	0.666206	0.728495
Diaminobutyricibacter	0	0	7.34753e-05	0.506631	0.701147	1	0.653862	0.534707
Diaphorobacter	0	5.24029e-06	0	0.506631	0.701147	0.653862	1	0.534707
Dielma	5.46263e-05	1.14971e-05	2.22141e-05	0.440747	0.701147	0.413229	0.59708	0.915922
Dietzia	0.00820571	0.0144414	0.00326148	0.0810381	0.701147	0.511264	0.64997	0.0676
Dinghuibacter	0.00191898	0.00162836	0.000513047	0.00100481	0.187352	0.6532	0.0025897	0.00320875
Dokdonella	9.90127e-05	0.000360058	0.000109342	0.499443	0.701147	0.633516	0.999256	0.536667
Domibacillus	0	6.50232e-05	7.65985e-05	0.259876	0.701147	0.355681	0.249197	0.947816
Donghicola	0.000353996	4.81286e-05	0	0.00791533	0.317204	0.0186156	0.00749823	0.811639
Dongia	0.000543061	0.000295298	0.000486982	0.546117	0.724975	0.607804	0.97376	0.638286
Dorea	0.00218265	0.00122561	0.000959311	0.0834786	0.701147	0.176142	0.0729438	0.794001
Draconibacterium	0	1.31028e-05	0	0.506631	0.701147	0.653862	1	0.534707
Dubosiella	0.000344708	0.000591063	0.000309636	0.139475	0.701147	0.341861	0.976409	0.143301
Duganella	4.55245e-05	7.94465e-05	7.14806e-05	0.9396	0.956049	0.934757	0.961175	0.994404
Dyadobacter	3.21095e-05	1.21358e-05	0	0.343141	0.701147	0.620465	0.313268	0.76399
Dyella	0.000203015	0.000205258	0.000154538	0.962465	0.971943	0.999953	0.978184	0.964473
Dysgonomonas	0	3.9541e-05	1.04529e-05	0.307043	0.701147	0.361232	0.925572	0.431789
Edaphobaculum	0.000136524	1.02197e-05	0.000180477	0.316774	0.701147	0.625113	0.942712	0.3012
Egibacter	5.27478e-05	0	0	0.13281	0.701147	0.15458	0.15458	1
Eikenella	6.06959e-06	0	0	0.13281	0.701147	0.15458	0.15458	1
Eisenbergiella	0.00028868	7.36659e-05	0.000198604	0.655638	0.779544	0.657998	0.927085	0.805889
Ekhidna	0	1.21358e-05	0	0.506631	0.701147	0.653862	1	0.534707
Elizabethkingia	0.000175634	0.0001377	0.000176366	0.930027	0.94947	0.957523	0.999984	0.934727
Ellin516	6.21475e-06	4.58525e-06	7.1259e-06	0.931678	0.949737	0.979074	0.993401	0.92613
Ellin517	0	0	1.34419e-05	0.2759	0.701147	1	0.441102	0.304863
Ellin6055	0.000298638	0.000295553	4.62973e-05	0.105603	0.701147	0.999746	0.225892	0.126662
Ellin6067	0.00188793	0.00192239	0.00111842	0.255356	0.701147	0.998228	0.439367	0.274902
Elusimicrobium	6.06959e-06	1.07205e-05	0	0.582332	0.739086	0.925443	0.876921	0.554221
Empedobacter	0.000163681	6.3078e-05	1.04202e-05	0.208515	0.701147	0.452284	0.18305	0.712159
Endobacter	0	0	4.55884e-06	0.506631	0.701147	1	0.653862	0.534707
Endomicrobium	0	3.83237e-06	0	0.506631	0.701147	0.653862	1	0.534707
Endozoicomonas	0.000249776	1.5623e-05	2.01891e-05	0.179953	0.701147	0.199667	0.210868	0.99894
Enhydrobacter	0.00204071	0.000879323	0.00081517	0.154726	0.701147	0.193973	0.165299	0.991358
Enhygromyxa	0	6.71616e-05	1.11112e-05	0.295721	0.701147	0.389246	0.972384	0.37443
Enorma	0	6.38729e-06	1.84462e-06	0.639528	0.774305	0.67486	0.966713	0.740218
Ensifer	0.00046352	0.000282208	0.0001593	0.367266	0.701147	0.664835	0.338778	0.752411
Enteractinococcus	0	1.20323e-05	0	0.506631	0.701147	0.653862	1	0.534707
Enterobacillus	0	4.81294e-05	0	0.506631	0.701147	0.653862	1	0.534707
Enterobacter	0.0149761	0.0105649	0.00832779	0.206042	0.701147	0.442114	0.180689	0.719808
Enterococcus	0.0110043	0.0156349	0.00518807	0.00192676	0.223088	0.246486	0.125175	0.00141117
Enterorhabdus	4.4915e-05	2.74653e-05	1.361e-05	0.730854	0.822261	0.898574	0.713702	0.903762
Enterovibrio	0	1.21358e-05	3.75074e-05	0.654741	0.779382	0.959209	0.679824	0.765168
Epibacterium	0	2.01191e-05	0	0.506631	0.701147	0.653862	1	0.534707
Epulopiscium	0	0	3.06706e-05	0.471174	0.701147	1	0.624273	0.500077
Erwinia	0.000787385	0.016317	0.079892	0.596095	0.747306	0.983735	0.663018	0.671265
Erysipelatoclostridium	0.00131794	0.00210506	0.00101027	0.041211	0.701147	0.255504	0.794048	0.0364044
Erysipelothrix	0	7.37863e-05	2.7363e-05	0.339813	0.701147	0.357563	0.858258	0.531236
Erysipelotrichaceae_UCG_002	0	4.9789e-06	1.63722e-05	0.646294	0.776599	0.963469	0.676996	0.751279
Erysipelotrichaceae_UCG_003	1.98911e-05	0.000296006	3.06094e-05	0.00685314	0.305561	0.0270175	0.992485	0.0103553
Erysipelotrichaceae_UCG_006	7.4577e-05	0	0	0.13281	0.701147	0.15458	0.15458	1
Erysipelotrichaceae_UCG_009	0	0	1.59729e-06	0.506631	0.701147	1	0.653862	0.534707
Erythrobacter	0.000582653	0.000336951	0.000378628	0.761956	0.837948	0.751786	0.820174	0.987467
Escherichia_Shigella	0.00760185	0.00868575	0.00485023	0.0520502	0.701147	0.808921	0.287486	0.0461806
Eubacterium	0.000201979	0.00020326	6.25374e-05	0.740605	0.825154	0.999984	0.832471	0.757459
Euzebya	0	7.98058e-05	0	0.506631	0.701147	0.653862	1	0.534707
Exiguobacterium	0.0355624	0.0170522	0.0187168	0.0742597	0.701147	0.0762344	0.110244	0.961556
Ezakiella	0	0	1.36376e-06	0.506631	0.701147	1	0.653862	0.534707
FD2005	0	7.14699e-06	0	0.506631	0.701147	0.653862	1	0.534707
FFCH7168	0.00025443	0	1.43278e-05	0.148974	0.701147	0.158489	0.188873	0.989736
Facklamia	0.000748803	0.00112872	0.000267501	0.131177	0.701147	0.715452	0.589621	0.112359
Faecalibacterium	0.00278758	0.00354971	0.00182963	0.0186068	0.522776	0.467126	0.313344	0.0145556
Faecalibaculum	0.000431069	0.000169478	0.00042661	0.504182	0.701147	0.645711	0.999868	0.536031
Faecalicoccus	0.000172376	0.000160066	1.30253e-05	0.391202	0.701147	0.995897	0.521657	0.440957
Faecalitalea	0.00021995	0.000250632	0.000194945	0.908954	0.935406	0.978839	0.985885	0.900405
Faecalitalea_sp._Marseille_P3755	2.58948e-05	0	0	0.13281	0.701147	0.15458	0.15458	1
Falsarthrobacter	0	0	3.01707e-06	0.506631	0.701147	1	0.653862	0.534707
Falsirhodobacter	0.00019244	9.28276e-05	5.33258e-06	0.298193	0.701147	0.675675	0.278514	0.636782
Falsochrobactrum	0	0	2.9514e-05	0.506631	0.701147	1	0.653862	0.534707
Family_XIII_AD3011_group	4.60631e-05	0.000262656	5.91331e-05	0.209447	0.701147	0.340556	0.995696	0.249697
Family_XIII_UCG_001	0.000121188	5.74856e-06	1.41421e-05	0.193847	0.701147	0.200498	0.244905	0.985424
Fastidiosipila	1.55369e-05	6.90902e-05	6.59827e-06	0.430661	0.701147	0.652629	0.987745	0.431605
Fenollaria	0	5.74856e-06	0	0.506631	0.701147	0.653862	1	0.534707
Fermentimonas	0.000159993	9.57609e-05	0	0.21184	0.701147	0.761267	0.219803	0.421867
Ferribacterium	0.00045679	0.000197925	0.000220212	0.577842	0.737701	0.58055	0.632767	0.993681
Ferrimonas	0	1.07205e-05	0	0.506631	0.701147	0.653862	1	0.534707
Ferrovibrio	3.41811e-05	3.83237e-06	2.4595e-06	0.203747	0.701147	0.244396	0.217941	0.995113
Ferrovum	0	0	2.45502e-05	0.506631	0.701147	1	0.653862	0.534707
Ferruginibacter	0.000169975	0.000234533	6.01098e-05	0.670175	0.788076	0.959853	0.888812	0.648297
Fibrobacter	6.43376e-05	3.35892e-05	5.95882e-05	0.765196	0.838812	0.817602	0.995124	0.805986
Fictibacillus	5.90401e-05	4.49572e-05	0	0.448395	0.701147	0.960463	0.511398	0.555674
Filifactor	1.09253e-05	6.39465e-05	9.11768e-06	0.166075	0.701147	0.329498	0.998578	0.184469
Filimonas	1.94227e-05	0	0	0.13281	0.701147	0.15458	0.15458	1
Filomicrobium	0	0.000150197	8.22603e-05	0.735264	0.8244	0.71922	0.904046	0.901962
Fimbriimonas	0	2.93815e-05	0.000124633	0.380747	0.701147	0.953214	0.44652	0.490504
Finegoldia	1.45011e-05	4.11263e-05	1.79563e-05	0.467452	0.701147	0.571088	0.990145	0.531359
Flavihumibacter	7.28351e-06	0.000107074	6.10662e-05	0.565295	0.732419	0.544681	0.832585	0.818071
Flavisolibacter	0.00123631	0.000282334	0.000208167	0.00212478	0.223088	0.00418942	0.00241516	0.921555
Flavitalea	0.000255775	8.92505e-05	2.17247e-05	0.185755	0.701147	0.371551	0.162696	0.770649
Flavobacterium	0.0012418	0.00202911	0.000712797	0.100984	0.701147	0.503624	0.726249	0.0860834
Flavonifractor	0.000640554	0.000868776	0.000354279	0.346422	0.701147	0.847992	0.773114	0.316143
Flectobacillus	2.48225e-05	3.0206e-05	0	0.578852	0.737701	0.987746	0.773712	0.574057
Fluviicola	0.000782385	0.000344924	0.000318921	0.502411	0.701147	0.550375	0.513675	0.996671
Fodinibacter	0	6.68975e-05	2.39988e-05	0.649289	0.776599	0.66569	0.947409	0.775377
Fodinicola	6.36076e-05	0	0	0.13281	0.701147	0.15458	0.15458	1
Fodinicurvata	0	6.38729e-06	0	0.506631	0.701147	0.653862	1	0.534707
Fonticella	0.000156252	2.74653e-05	0.000128485	0.576607	0.737701	0.639278	0.978637	0.66091
Fontimonas	0	4.69871e-06	0	0.506631	0.701147	0.653862	1	0.534707
Formosa	0.000351476	0.000170144	2.67018e-05	0.0687165	0.701147	0.354692	0.0592328	0.376066
Fournierella	2.06366e-05	4.10966e-05	2.2463e-05	0.724726	0.819636	0.799721	0.998186	0.758239
Frankia	3.76315e-05	9.31636e-05	2.09176e-05	0.458164	0.701147	0.717198	0.969552	0.445299
Friedmanniella	0.000400407	0.00235424	0.00125763	0.709305	0.811822	0.707683	0.934071	0.847055
Frigoribacterium	0.000156595	0	0	0.13281	0.701147	0.15458	0.15458	1
Frischella	0.000787062	0.000554781	0.000683619	0.754863	0.834622	0.752368	0.944058	0.875404
Frisingicoccus	0	0	5.86137e-06	0.506631	0.701147	1	0.653862	0.534707
Fructobacillus	0	7.7288e-05	0	0.325777	0.701147	0.491857	1	0.35557
FukuN57	0	3.99572e-05	0	0.506631	0.701147	0.653862	1	0.534707
Fulvimonas	0.000155805	0	0	0.00804222	0.317204	0.0110371	0.0110371	1
Fulvivirga	9.34717e-05	0	2.03654e-05	0.231841	0.701147	0.211732	0.368593	0.88204
Fusibacter	0.000181514	0.000108173	8.44891e-05	0.830778	0.875604	0.890681	0.817836	0.981902
Fusicatenibacter	0.00105519	0.00123454	0.000880554	0.607717	0.753128	0.907418	0.911957	0.579442
Fusobacterium	0.000590898	0.000721678	0.000310666	0.395293	0.701147	0.930233	0.722704	0.37232
GCA_900066575	0.000197836	0.00024798	0.000491085	0.788189	0.848955	0.99459	0.833039	0.82843
GKS98_freshwater_group	0.000336494	0.000248484	0.000107288	0.367257	0.701147	0.858237	0.381022	0.566131
GWE2_42_42	0	0	2.60505e-06	0.506631	0.701147	1	0.653862	0.534707
Gaiella	0.000820051	0.000547391	0.000684735	0.681149	0.792313	0.669586	0.903543	0.855565
Gaiella_sp._EBR4_RS1	0.00012574	0.000227997	3.72305e-05	0.0654141	0.701147	0.50376	0.593791	0.0537825
Gallicola	0.00778849	0.010879	0.00187399	0.00329939	0.24383	0.468398	0.0910616	0.00260882
Gallionella	0	4.4711e-06	0	0.506631	0.701147	0.653862	1	0.534707
Garciella	0	0	1.58388e-06	0.506631	0.701147	1	0.653862	0.534707
Gardnerella	0.000115045	1.03489e-05	1.85798e-05	3.16978e-05	0.0325061	3.70898e-05	8.15796e-05	0.78011
Gemella	0.000145565	0.000145821	3.50553e-05	0.175559	0.701147	0.999993	0.327436	0.199977
Geminicoccus	0	0	3.25631e-06	0.506631	0.701147	1	0.653862	0.534707
Gemmatimonas	0.00215115	0.00181646	0.00176195	0.82317	0.871167	0.861443	0.818101	0.994009
Gemmatirosa	7.16212e-05	2.21511e-05	0	0.29488	0.701147	0.511293	0.265498	0.810479
Gemmobacter	0.0160497	0.0273433	0.00543105	0.000992887	0.0119494	0.339829	0.381352	0.0115512
Geoalkalibacter	6.55516e-05	0	0	0.13281	0.701147	0.15458	0.15458	1
Geobacillus	0	5.36024e-06	1.75702e-05	0.646719	0.776599	0.96326	0.677133	0.751976
Geobacter	6.83623e-05	0.000167216	5.3467e-05	0.264763	0.701147	0.496536	0.983258	0.268189
Geodermatophilus	0	3.99593e-05	9.88938e-05	0.553007	0.726788	0.90588	0.559759	0.728766
Geofilum	5.17896e-06	0	0	0.13281	0.701147	0.15458	0.15458	1
Geomicrobium	0	2.07454e-06	0	0.506631	0.701147	0.653862	1	0.534707
Georgenia	0.00012349	2.95422e-05	1.89479e-05	0.0575433	0.701147	0.0911629	0.0581091	0.945214
Geothermobacter	1.24295e-05	0.000159657	4.55007e-05	0.284548	0.701147	0.353384	0.944348	0.388299
Geothrix	0.00013555	0.00010323	0.000370904	0.399995	0.701147	0.990538	0.616624	0.405048
Geovibrio	0	2.50145e-05	0	0.506631	0.701147	0.653862	1	0.534707
Gibbsiella	0	0	9.50331e-06	0.506631	0.701147	1	0.653862	0.534707
Gilliamella	0.00687329	0.00375645	0.00236844	0.0609007	0.701147	0.196598	0.0499073	0.586524
Glaciecola	0	7.86043e-06	0	0.506631	0.701147	0.653862	1	0.534707
Globicatella	0	0.000161239	2.2143e-05	0.179942	0.701147	0.273345	0.972992	0.239167
Gluconacetobacter	0	0	9.83799e-06	0.506631	0.701147	1	0.653862	0.534707
Glutamicibacter	3.21755e-05	0	1.29303e-06	0.00458264	0.272381	0.00566239	0.00747689	0.98006
Glycomyces	2.69306e-05	5.53038e-05	3.77257e-05	0.812622	0.863121	0.81926	0.971132	0.890811
Gordonia	0.0062624	0.0109681	0.00190349	0.0371729	0.701147	0.445429	0.496281	0.0297076
Gracilibacillus	5.38612e-05	0.000132826	3.07437e-05	0.327639	0.701147	0.614132	0.957476	0.315998
Gracilimonas	0	2.1441e-05	0	0.506631	0.701147	0.653862	1	0.534707
Granulicatella	0.000190706	0.000342692	4.32176e-05	0.00681659	0.305561	0.269536	0.288739	0.00511346
Granulicella	0	0	5.9221e-06	0.209848	0.701147	1	0.367907	0.236532
Grimontia	0	0	1.63784e-05	0.506631	0.701147	1	0.653862	0.534707
HIMB11	8.90781e-05	7.66474e-06	0	0.160279	0.701147	0.212692	0.163693	0.976707
HN_HF0106	0.000136524	7.31304e-05	1.43278e-05	0.397506	0.701147	0.757401	0.378753	0.70037
Haematobacter	7.66486e-05	3.45091e-05	0	0.306782	0.701147	0.663812	0.284456	0.66225
Haematococcus_lacustris	0	6.38729e-06	0	0.506631	0.701147	0.653862	1	0.534707
Haematospirillum	4.35033e-05	0	0	0.13281	0.701147	0.15458	0.15458	1
Haemophilus	0.000158419	0.000246003	0.000785018	0.0722854	0.701147	0.953939	0.132259	0.109925
Hafnia_Obesumbacterium	7.25054e-06	0	3.383e-05	0.347782	0.701147	0.96417	0.623828	0.337651
Hahella	0	7.83696e-05	0	0.284521	0.701147	0.45012	1	0.313677
Haliangium	0.0018264	0.0017792	0.0021368	0.897364	0.925802	0.998738	0.947104	0.897904
Haliea	0	4.65934e-05	0	0.318402	0.701147	0.484558	1	0.348115
Halioglobus	0.000126367	7.14605e-05	0	0.37265	0.701147	0.818688	0.372265	0.609431
Haliscomenobacter	0	2.97791e-06	1.04202e-05	0.638185	0.774305	0.96734	0.67445	0.73803
Haloactinobacterium	0	7.02602e-06	0	0.506631	0.701147	0.653862	1	0.534707
Halobacillus	0	1.04806e-05	1.22975e-05	0.785718	0.848608	0.833088	0.778852	0.991675
Halobacteriovorax	6.20562e-05	0	0	0.13281	0.701147	0.15458	0.15458	1
Halocella	1.94227e-05	0	7.16389e-06	0.336852	0.701147	0.306682	0.606351	0.769709
Halocynthiibacter	0	0.000331361	4.26484e-05	0.337204	0.701147	0.447216	0.985807	0.403345
Haloechinothrix	0	4.02747e-06	0	0.506631	0.701147	0.653862	1	0.534707
Haloferula	0	1.72457e-05	0	0.506631	0.701147	0.653862	1	0.534707
Haloimpatiens	0	9.38406e-06	1.95379e-06	0.332024	0.701147	0.408767	0.959043	0.429545
Halomonas	0.00351951	0.00321043	0.00374768	0.930597	0.949579	0.982653	0.990503	0.92415
Haloplasma	0.000151331	2.8365e-05	2.45439e-05	0.0606476	0.701147	0.0794323	0.0698684	0.995408
Halovulum	0	3.02883e-05	0	0.506631	0.701147	0.653862	1	0.534707
Hamadaea	5.09801e-05	2.44796e-05	2.53422e-05	0.778535	0.844674	0.78868	0.800527	0.999615
Harryflintia	8.8616e-05	1.96542e-05	0.000162942	0.658761	0.78235	0.929498	0.918661	0.632762
Hassallia	0	1.07302e-05	7.94406e-05	0.156043	0.701147	0.971456	0.245443	0.211173
Hazenella	0	0	2.28435e-05	0.506631	0.701147	1	0.653862	0.534707
HdN1	6.62724e-05	0	0	0.0365191	0.701147	0.0461671	0.0461671	1
Helcococcus	0.000547547	0.00019474	0	0.0151232	0.462949	0.103815	0.011681	0.318073
Helicobacter	0.00189448	0.000609743	0.00138276	0.441373	0.701147	0.450621	0.8745	0.63983
Herbaspirillum	0.000229299	0.0003428	0.000167215	0.467555	0.701147	0.786898	0.92982	0.441579
Herbiconiux	0	2.02498e-05	0	0.506631	0.701147	0.653862	1	0.534707
Herbinix	2.18505e-05	4.75045e-05	8.27161e-05	0.577254	0.737701	0.904101	0.57947	0.755468
Herminiimonas	0.000717652	0.000129462	7.6904e-05	0.0482482	0.701147	0.0739317	0.0505681	0.961484
Herpetosiphon	0.00020228	0.000100768	8.09485e-05	0.597379	0.747544	0.682732	0.584058	0.977727
Hespellia	0	0	3.06017e-05	0.506631	0.701147	1	0.653862	0.534707
Hirschia	3.83243e-05	0.000160078	1.91852e-05	0.11877	0.701147	0.317653	0.969201	0.121068
Hoeflea	0	7.66474e-06	5.86137e-06	0.777692	0.844387	0.762057	0.85174	0.977201
Holdemanella	9.31947e-05	0.00023548	0.000168694	0.540662	0.721939	0.52081	0.825869	0.79938
Holophaga	5.69552e-05	8.2966e-05	1.2374e-05	0.336897	0.701147	0.890268	0.715386	0.310494
Hoppeia	2.30644e-05	0.000108367	7.56332e-05	0.672959	0.789159	0.648817	0.845209	0.906274
Howardella	0	1.24473e-06	0	0.506631	0.701147	0.653862	1	0.534707
Humibacillus	0	8.23626e-05	0	0.325499	0.701147	0.491583	1	0.35529
Hungateiclostridium	6.19098e-05	5.10338e-05	0	0.538438	0.720592	0.984663	0.61836	0.612896
Hungatella	6.11117e-05	3.19364e-06	8.3154e-05	0.607228	0.753128	0.827234	0.97252	0.590744
Hydrogenophaga	0.0016361	0.0012496	0.00120918	0.857678	0.898415	0.881558	0.857748	0.997911
Hydrogenophilus	3.52169e-05	0	0	0.13281	0.701147	0.15458	0.15458	1
Hydrotalea	0	0	1.95379e-06	0.506631	0.701147	1	0.653862	0.534707
Hylemonella	0	7.32134e-05	0	0.386255	0.701147	0.549382	1	0.416216
Hymenobacter	0.000321799	0.000378905	0.00191606	0.472312	0.701147	0.999342	0.611671	0.50944
Hyphococcus	0	0	2.0809e-05	0.434901	0.701147	1	0.593028	0.464425
Hyphomicrobium	0.00264334	0.00225118	0.00156393	0.512161	0.704429	0.916035	0.530887	0.674825
Hyphomonas	3.64175e-06	0	3.16777e-06	0.546952	0.725614	0.641856	0.992226	0.606116
Hypnocyclicus	0	4.69871e-06	0	0.506631	0.701147	0.653862	1	0.534707
IMCC26134	8.28633e-06	0	1.36376e-06	0.199119	0.701147	0.187605	0.296149	0.92462
IMCC26207	0.000785194	0.00169714	0.000432954	0.190069	0.701147	0.514772	0.901143	0.175793
IS_44	0.000301596	0.000284248	0.00016803	0.768452	0.839169	0.996708	0.825128	0.804287
Iamia	0.0006725	0.000357865	0.000128651	0.108789	0.701147	0.405758	0.0942234	0.482299
Ideonella	0.000742327	0.000422484	0.00193034	0.0161654	0.485838	0.83435	0.12202	0.0151762
Idiomarina	0.000367303	0.000253352	5.33196e-05	0.110188	0.701147	0.724197	0.123566	0.256663
Ignatzschineria	8.84301e-05	1.84631e-05	0	0.225969	0.701147	0.355472	0.207199	0.889423
Ignavibacteria_bacterium_RIFCSPLOWO2_12_FULL_56_21	0	5.10983e-06	0	0.506631	0.701147	0.653862	1	0.534707
Ignavibacterium	0.000132581	3.84684e-05	0	0.259026	0.701147	0.457098	0.231761	0.813458
Ignavigranum	0	7.14699e-06	0	0.506631	0.701147	0.653862	1	0.534707
Ileibacterium	0.000250455	0.000271212	2.23902e-05	0.122474	0.701147	0.98878	0.294273	0.131261
Ilumatobacter	0.000422807	0.000495883	0.000221246	0.5386	0.720592	0.96811	0.785013	0.521949
Ilyobacter	0	3.6512e-05	0	0.506631	0.701147	0.653862	1	0.534707
Incertae_Sedis	0.000316272	0.000186068	0.000180275	0.591961	0.744398	0.630342	0.605511	0.998574
Inhella	0	4.693e-05	0	0.248483	0.701147	0.411655	1	0.27668
Inquilinus	0	7.53914e-05	0.000146721	0.483794	0.701147	0.809228	0.466039	0.753933
Intestinibacter	7.27042e-05	7.4393e-05	4.93107e-05	0.921928	0.943079	0.999763	0.955676	0.925008
Intestinimonas	0.00048605	0.000806482	0.000106384	0.00329044	0.24383	0.270208	0.171478	0.00243055
Intrasporangium	2.58948e-05	0.000127833	0.000146231	0.571317	0.737048	0.655374	0.55953	0.978837
Izimaplasma	7.04338e-05	0	0	0.13281	0.701147	0.15458	0.15458	1
JCM_18997	0	0	8.84865e-06	0.286662	0.701147	1	0.452342	0.315862
JGI_0001001_H03	0	0	4.63599e-06	0.301563	0.701147	1	0.467634	0.331038
JTB255_marine_benthic_group	0.000122144	3.84729e-05	0	0.156217	0.701147	0.357969	0.134699	0.707434
Janibacter	0.000772572	0.000183863	0.000246908	0.0433708	0.701147	0.0434424	0.0726411	0.931318
Janthinobacterium	0	0.000130539	0.000337978	0.274251	0.701147	0.815191	0.286968	0.477937
Jatrophihabitans	0.000887657	0.000755216	0.00085133	0.946296	0.959868	0.95344	0.996406	0.963003
Jeotgalibaca	0.000643589	0.0012549	0.000141393	0.0260814	0.590883	0.362653	0.494735	0.0206274
Jeotgalibacillus	0	3.63305e-05	0	0.506631	0.701147	0.653862	1	0.534707
Jeotgalicoccus	0.000536918	0.000657498	0.000294516	0.179336	0.701147	0.855803	0.54617	0.161411
Jiangella	0	1.07876e-05	2.79525e-06	0.626159	0.765347	0.670965	0.972697	0.718531
Johnsonella	0	7.52189e-05	6.13755e-05	0.668495	0.788035	0.653539	0.750748	0.977857
Jonesia	0	0	2.19627e-05	0.506631	0.701147	1	0.653862	0.534707
KCM_B_112	0.000273047	0	0	0.13281	0.701147	0.15458	0.15458	1
KD3_10	0	0	1.50014e-05	0.506631	0.701147	1	0.653862	0.534707
Kaistia	0.000237196	0.000111418	4.00839e-05	0.395141	0.701147	0.64834	0.363849	0.80801
Kangiella	9.30843e-05	9.39911e-05	2.60505e-06	0.317081	0.701147	0.999923	0.487653	0.344575
Keratinibaculum	0	1.78675e-06	0	0.506631	0.701147	0.653862	1	0.534707
Ketobacter	3.51047e-05	9.03975e-06	0	0.0426242	0.701147	0.125532	0.0351625	0.64805
Kibdelosporangium	0	4.37695e-05	1.03442e-05	0.491086	0.701147	0.552903	0.96583	0.593548
Kineococcus	0	2.90436e-06	0	0.506631	0.701147	0.653862	1	0.534707
Kineosporia	0.000179534	1.85493e-05	6.01016e-05	0.134159	0.701147	0.116599	0.278165	0.77531
Kingella	1.57809e-05	0	0	0.13281	0.701147	0.15458	0.15458	1
Kinneretia	0.000148935	0.000822495	0	0.239375	0.701147	0.500391	0.964764	0.23515
Kitasatospora	0.000369289	0.000145405	8.60797e-05	0.223405	0.701147	0.353053	0.204655	0.887811
Klebsiella	0.00594491	0.00587099	0.0038165	0.171312	0.701147	0.998415	0.305865	0.202787
Klenkia	0.000105169	0.000180601	0.000138883	0.801838	0.856993	0.799493	0.955606	0.901442
Kluyvera	0.000430872	0.000640959	0.000419838	0.492543	0.701147	0.6611	0.998817	0.510615
Knoellia	0.00100352	0.00051035	0.000306683	0.00791134	0.317204	0.0451211	0.00602345	0.381894
Kocuria	0	0	2.15505e-06	0.506631	0.701147	1	0.653862	0.534707
Komagataeibacter	0.000256876	0.000184161	9.76895e-06	0.221328	0.701147	0.878513	0.26109	0.356429
Kordiimonas	0	0	1.93954e-05	0.506631	0.701147	1	0.653862	0.534707
Kosakonia	0.00111605	0.000392742	0.000568946	0.360756	0.701147	0.334171	0.520798	0.898957
Kouleothrix	4.38925e-05	6.11454e-05	0.000198013	0.6408	0.774473	0.995902	0.727064	0.687162
Krasilnikovia	0	2.08454e-05	3.54866e-05	0.524863	0.714844	0.77845	0.497747	0.829959
Kribbella	0.000172977	8.09261e-05	7.09048e-05	0.676658	0.791686	0.726138	0.676362	0.994168
Kriegella	0.000151177	0.000128678	1.98253e-05	0.206002	0.701147	0.960391	0.289812	0.280263
Kroppenstedtia	0	0	3.04432e-05	0.453928	0.701147	1	0.609546	0.483156
Kurthia	0.00128055	0.00236119	0.00059698	0.0050113	0.273524	0.142139	0.42274	0.00386263
Kutzneria	0	0	1.20683e-05	0.506631	0.701147	1	0.653862	0.534707
LD29	1.52466e-05	2.72256e-05	1.19797e-06	0.551319	0.726422	0.907983	0.876038	0.52158
LNR_A2_18	0	0	9.76895e-06	0.506631	0.701147	1	0.653862	0.534707
Labilithrix	0.000189538	7.02602e-06	7.99337e-06	0.0995394	0.701147	0.117024	0.119269	0.99989
Labrenzia	0	2.42717e-05	1.66016e-05	0.765947	0.839169	0.746143	0.870338	0.956157
Labrys	0	3.42335e-05	0.000150359	0.579399	0.737701	0.976095	0.637892	0.667723
Lachnoanaerobaculum	7.28351e-06	1.91619e-06	6.76362e-06	0.743272	0.825813	0.81234	0.998016	0.776259
Lachnobacterium	0	3.34068e-05	0	0.506631	0.701147	0.653862	1	0.534707
Lachnoclostridium	0.00992086	0.00559922	0.00455525	0.149463	0.701147	0.254345	0.136089	0.874811
Lachnospira	0.00031051	0.000144822	0.000261092	0.664463	0.786389	0.695535	0.967296	0.763082
Lachnospiraceae_AC2044_group	0.000833025	1.2119e-05	0	0.104388	0.701147	0.126772	0.12041	0.999188
Lachnospiraceae_FCS020_group	0.00030601	0.000252491	0.000149758	0.649109	0.776599	0.952621	0.669591	0.768541
Lachnospiraceae_FE2018_group	0	2.55073e-05	2.11195e-05	0.783941	0.847397	0.774259	0.838094	0.988464
Lachnospiraceae_NC2004_group	0	3.93085e-05	3.67942e-05	0.734347	0.8244	0.740118	0.767569	0.998106
Lachnospiraceae_ND3007_group	3.88454e-05	9.29526e-05	0.000191455	0.539078	0.720653	0.926594	0.559831	0.691185
Lachnospiraceae_NK3A20_group	0.00035322	0.000190687	0.000384875	0.728731	0.820908	0.859526	0.994201	0.726616
Lachnospiraceae_NK4A136_group	0.00716739	0.00297025	0.00407233	0.410127	0.701147	0.381292	0.580272	0.898006
Lachnospiraceae_NK4B4_group	0	1.27746e-05	4.1181e-05	0.648961	0.776599	0.962149	0.677869	0.755654
Lachnospiraceae_UCG_001	0	9.56493e-05	6.162e-05	0.524429	0.714844	0.49392	0.738333	0.868682
Lachnospiraceae_UCG_002	0.000131103	0	0	0.13281	0.701147	0.15458	0.15458	1
Lachnospiraceae_UCG_004	0.000474382	0	7.31701e-05	0.112215	0.701147	0.105438	0.184025	0.907239
Lachnospiraceae_UCG_006	0.00150053	0.000464583	8.46854e-05	0.00426583	0.272381	0.0242337	0.00324532	0.380784
Lachnospiraceae_UCG_007	0	8.30347e-06	0	0.506631	0.701147	0.653862	1	0.534707
Lachnospiraceae_UCG_008	4.49907e-05	0	2.62916e-05	0.462647	0.701147	0.466952	0.870233	0.668515
Lachnospiraceae_UCG_010	6.06959e-06	4.32324e-05	2.62916e-05	0.804937	0.858962	0.792601	0.932566	0.929163
Lachnospiraceae_XPB1014_group	0	1.73849e-05	0	0.15643	0.701147	0.301928	1	0.180023
Lachnotalea	0	1.34133e-05	4.6549e-05	0.639242	0.774305	0.966847	0.674773	0.739753
Lacibacter	0	2.64865e-05	6.09717e-05	0.413423	0.701147	0.837202	0.412931	0.643116
Lacticaseibacillus	4.66106e-05	0	0	0.13281	0.701147	0.15458	0.15458	1
Lacticigenium	0	7.51124e-05	0	0.241419	0.701147	0.403864	1	0.269378
Lactiplantibacillus	0.000483331	0.000353302	0.000320288	0.36203	0.701147	0.492821	0.340763	0.930183
Lactobacillus	0.00119112	0.00132397	0.000392902	0.0985918	0.701147	0.962458	0.288914	0.100055
Lactococcus	0.00298579	0.0031127	0.00188355	0.0514759	0.701147	0.973706	0.177739	0.0552581
Lactonifactor	0.000206366	5.24713e-05	6.09796e-05	0.471664	0.701147	0.483478	0.520544	0.996455
Lacunisphaera	0	0	7.98644e-06	0.506631	0.701147	1	0.653862	0.534707
Lapidilactobacillus	2.18505e-05	0	0	0.13281	0.701147	0.15458	0.15458	1
Lapillicoccus	5.69685e-05	0	0	0.13281	0.701147	0.15458	0.15458	1
Larkinella	0	9.58093e-06	0	0.506631	0.701147	0.653862	1	0.534707
Latilactobacillus	0.000183489	0.000402631	5.81702e-05	0.0148448	0.462949	0.210617	0.572888	0.0119642
Lautropia	0.000166527	0.000280736	9.40431e-05	0.617811	0.75967	0.873743	0.946723	0.592874
Lawsonia	0	7.72997e-06	0	0.250378	0.701147	0.413729	1	0.278635
Lechevalieria	0.000251328	2.5932e-05	0.000195103	0.341867	0.701147	0.402346	0.940753	0.459136
Lederbergia	0	2.54842e-05	0	0.506631	0.701147	0.653862	1	0.534707
Legionella	0.000335035	0.00021331	0.000176469	0.742277	0.825154	0.825543	0.724976	0.973627
Leifsonia	0.000166262	6.96046e-05	1.3859e-05	0.119921	0.701147	0.357628	0.102024	0.585088
Leisingera	0	1.20064e-05	3.68925e-05	0.647591	0.776599	0.957584	0.672551	0.760558
Lelliottia	0	1.64364e-05	0	0.239031	0.701147	0.401211	1	0.266906
Lentilactobacillus	0	3.83237e-06	0	0.506631	0.701147	0.653862	1	0.534707
Lentimicrobium	0	1.79333e-05	8.01678e-05	0.606599	0.753128	0.979007	0.663832	0.689611
Leptospirillum	0	4.09459e-05	0	0.506631	0.701147	0.653862	1	0.534707
Leptothrix	0.000191621	7.80623e-05	9.97021e-06	0.245666	0.701147	0.526227	0.218946	0.701065
Leptotrichia	0	3.9281e-06	2.14917e-05	0.584862	0.740007	0.985584	0.657407	0.656931
Leucobacter	0	2.07454e-06	1.18791e-06	0.741947	0.825154	0.724085	0.897734	0.913669
Leuconostoc	0.0067797	0.00779543	0.00259958	0.000835643	0.187352	0.709066	0.0161989	0.000803316
Levilactobacillus	0.000200376	0.000323176	4.80637e-05	0.132428	0.701147	0.711125	0.596677	0.113396
Ligilactobacillus	0.0209043	0.018304	0.00865247	0.00152186	0.0120879	0.664734	0.0036948	0.00477205
Limibacillus	0	4.64554e-05	2.43587e-05	0.728568	0.820908	0.714717	0.909983	0.890286
Limibaculum	0.000246023	0.000149946	5.32041e-05	0.296941	0.701147	0.711627	0.282997	0.600678
Limnobacter	0.000421583	0.000403533	0.000417367	0.995085	0.996393	0.995947	0.999778	0.996428
Limnochorda	5.90401e-05	1.07205e-05	6.03414e-06	0.269052	0.701147	0.332574	0.272197	0.983047
Limnohabitans	0.00115148	0.00102751	0.000786574	0.732687	0.823419	0.966601	0.74989	0.827077
Limosilactobacillus	0.000244638	0.000475305	0.000103847	0.0452306	0.701147	0.354948	0.664975	0.0375278
Liquorilactobacillus	0	1.6913e-05	0	0.214069	0.701147	0.37283	1	0.240945
Listeria	0.000258842	2.87259e-05	5.18722e-05	0.0773721	0.701147	0.0780411	0.117439	0.9527
Litoricola	0	0.00014668	3.67507e-05	0.552315	0.726619	0.605404	0.967699	0.653324
Litorisediminivivens	7.25054e-06	0	0	0.13281	0.701147	0.15458	0.15458	1
Longilinea	0	0	1.83688e-05	0.506631	0.701147	1	0.653862	0.534707
Longimicrobium	0.000240857	7.53035e-05	3.40662e-05	0.315161	0.701147	0.444239	0.295072	0.922604
Longispora	0	4.23207e-05	0.000102874	0.442891	0.701147	0.866011	0.448449	0.650032
Longivirga	0.000672445	0.000985775	0.000255523	0.190015	0.701147	0.777069	0.644511	0.166769
Luedemannella	4.85567e-05	5.80872e-06	0	0.175347	0.701147	0.244724	0.172142	0.956946
Luteibacter	0	0.000210234	4.24264e-05	0.396326	0.701147	0.475252	0.968253	0.490223
Luteimonas	0.000704458	0.00072382	0.00100919	0.759244	0.83721	0.999242	0.831284	0.785171
Luteococcus	0	1.13161e-05	3.96881e-06	0.649973	0.776599	0.668347	0.950159	0.772534
Luteolibacter	0.000142729	2.10781e-05	0	0.189725	0.701147	0.275693	0.181246	0.937366
Lutibacter	0.000131869	7.14699e-06	0	0.148244	0.701147	0.187335	0.158201	0.990478
Lutibaculum	0	4.38874e-05	0	0.423929	0.701147	0.583366	1	0.453592
Lutimonas	6.00759e-05	6.86037e-05	6.05617e-05	0.991701	0.994125	0.994509	0.999982	0.992683
Lysinibacillus	0.000475067	0.000277942	0.000323213	0.506587	0.701147	0.481767	0.641148	0.940545
Lysinimicrobium	0.00512048	0.00709201	0.00142128	0.0765906	0.701147	0.760997	0.402985	0.0659337
Lysinimonas	0	1.14971e-05	5.60312e-06	0.717094	0.815729	0.707706	0.919405	0.870403
Lysobacter	0.00369878	0.00312209	0.00277203	0.833637	0.878166	0.924904	0.819173	0.957645
MM2	8.37603e-05	0	0.00010166	0.528119	0.714844	0.739342	0.985954	0.523499
MND1	0.00165118	0.00187557	0.00174701	0.96331	0.972317	0.963338	0.993193	0.981747
Macellibacteroides	0.000132581	6.40285e-05	0	0.318977	0.701147	0.707521	0.301335	0.638489
Macrococcus	0.000438001	0.000274144	0.000483086	0.685792	0.793466	0.849626	0.987576	0.677331
Magnetospirillum	0	0	1.30253e-05	0.506631	0.701147	1	0.653862	0.534707
Mailhella	0	6.97462e-05	0	0.506631	0.701147	0.653862	1	0.534707
Malikia	0	1.13161e-05	1.36376e-05	0.784083	0.847397	0.83772	0.7746	0.988721
Maliponia	0	6.14444e-05	0	0.207848	0.701147	0.365562	1	0.234439
Mameliella	2.94767e-05	0	0	0.13281	0.701147	0.15458	0.15458	1
Mammaliicoccus	0.00134432	0.000416542	0.000546201	0.182645	0.701147	0.175697	0.263248	0.942543
Mangrovibacter	0.000124112	3.30095e-05	7.38746e-05	0.694686	0.799552	0.676524	0.885426	0.886225
Mangrovibacterium	0	4.76466e-06	7.16389e-06	0.762534	0.838134	0.874863	0.742389	0.950073
Maribacter	0	6.70254e-05	1.90611e-05	0.362771	0.701147	0.410116	0.925456	0.498263
Marimicrobium	7.87202e-05	0	0	0.13281	0.701147	0.15458	0.15458	1
Marinibacterium	0	0.000148051	7.81516e-06	0.0243277	0.590883	0.0698062	0.99063	0.0347818
Marinibaculum_pumilum	0	2.07454e-06	0	0.506631	0.701147	0.653862	1	0.534707
Marinifilum	0	8.71828e-06	0	0.506631	0.701147	0.653862	1	0.534707
Mariniflexile	0	7.66474e-06	0	0.506631	0.701147	0.653862	1	0.534707
Marinilactibacillus	0	2.62014e-05	0	0.506631	0.701147	0.653862	1	0.534707
Marinimicrobium	0	1.66069e-05	0	0.506631	0.701147	0.653862	1	0.534707
Marinobacter	0.000566752	0.000495251	0.000382645	0.795221	0.851696	0.966581	0.801182	0.882103
Marinobacterium	0	7.34462e-05	0.000151891	0.386417	0.701147	0.78257	0.374481	0.661442
Marinococcus	6.06959e-06	1.95043e-05	9.5394e-05	0.522887	0.714757	0.988536	0.613413	0.590174
Marinomonas	0	7.02602e-06	0	0.506631	0.701147	0.653862	1	0.534707
Marinoscillum	0	0	9.18441e-06	0.506631	0.701147	1	0.653862	0.534707
Marinospirillum	4.06399e-05	2.45941e-05	1.01715e-05	0.537714	0.720348	0.827056	0.518431	0.795077
Marivita	0	7.05344e-06	1.04529e-05	0.764317	0.83856	0.872535	0.744315	0.953249
Marmoricola	0.000710312	0.000576436	0.000778219	0.792253	0.850294	0.927989	0.980863	0.778212
Marvinbryantia	6.98132e-05	0.00011607	0.000290417	0.647286	0.776599	0.984252	0.704306	0.719607
Massilia	0.00331502	0.003472	0.0252944	0.061696	0.701147	0.999888	0.156036	0.0762906
Megamonas	0.000136772	0.00021817	2.79991e-05	0.0751694	0.701147	0.65817	0.483449	0.0626677
Megasphaera	0	2.2506e-05	7.78734e-05	0.554216	0.726788	0.955738	0.594643	0.671395
Meiothermus	0	0	6.76362e-06	0.506631	0.701147	1	0.653862	0.534707
Melioribacter	0	6.35385e-05	0	0.506631	0.701147	0.653862	1	0.534707
Membranicola	0.000235199	0.000151354	1.79695e-05	0.207481	0.701147	0.776475	0.219308	0.403991
Merdibacter	0.00031112	2.1441e-05	2.2143e-05	0.0138882	0.452137	0.0184067	0.0186672	0.999949
Meridianimaribacter	0.000152166	5.74744e-05	0	0.0673317	0.701147	0.274575	0.0557563	0.472488
Mesoflavibacter	0	3.83237e-06	0	0.506631	0.701147	0.653862	1	0.534707
Mesorhizobium	0.00211804	0.00227067	0.00051329	0.0425696	0.701147	0.979973	0.150724	0.0469474
Metallibacterium	0	0	5.30602e-05	0.506631	0.701147	1	0.653862	0.534707
Methylibium	3.77676e-05	6.59704e-05	3.56627e-05	0.896314	0.925658	0.940908	0.999659	0.900232
Methylobacillus	0.000780956	0.000164955	0.000245861	0.0688765	0.701147	0.0662927	0.115882	0.914923
Methylobacter	0.0013212	0.000534783	0.000652968	0.449627	0.701147	0.437566	0.544196	0.970404
Methylobacterium_Methylorubrum	0.0105913	0.0668068	0.156818	0.11947	0.701147	0.703077	0.12903	0.286301
Methylocaldum	6.31833e-05	0.000113691	0.000226762	0.496984	0.701147	0.938944	0.533324	0.63291
Methylocapsa	0	0	9.11768e-06	0.506631	0.701147	1	0.653862	0.534707
Methyloceanibacter	0.000236928	0.000165474	0.000284301	0.461632	0.701147	0.807786	0.909545	0.432636
Methylocella	0	9.51613e-05	0	0.208929	0.701147	0.36683	1	0.23557
Methylococcus	0.000370786	7.04807e-05	0	0.21424	0.701147	0.329413	0.198402	0.904524
Methylocystis	0.00131088	0.000527556	0.000480482	0.186616	0.701147	0.230759	0.196993	0.990999
Methylomicrobium	8.68787e-05	0	0	0.13281	0.701147	0.15458	0.15458	1
Methylomonas	0	0.000260418	4.9401e-05	0.111653	0.701147	0.170587	0.928653	0.174573
Methyloparacoccus	0.000205152	2.97791e-05	5.25612e-05	0.301109	0.701147	0.294231	0.387062	0.966172
Methylophilus	0.000156642	0.000190266	0.000251307	0.89543	0.925658	0.9869	0.901501	0.937168
Methylopila	0	9.7913e-05	7.99337e-06	0.543321	0.723595	0.655637	0.997085	0.589179
Methylorosula	0	0	8.90488e-05	0.506631	0.701147	1	0.653862	0.534707
Methylosarcina	0	4.11504e-05	0	0.210391	0.701147	0.368543	1	0.2371
Methylosinus	2.63739e-05	0.000117361	0.000298698	0.431308	0.701147	0.912174	0.460619	0.590341
Methylotenera	0.000210266	2.74484e-05	1.69328e-05	0.207242	0.701147	0.252285	0.218611	0.992311
Methyloterricola	0.000179963	5.46137e-05	0	0.234618	0.701147	0.442629	0.208029	0.783405
Methyloversatilis	0.000941543	0.000548247	0.000566529	0.412241	0.701147	0.427124	0.45913	0.997033
Methylovirgula	2.27874e-05	7.02602e-06	2.55566e-05	0.760133	0.837242	0.874339	0.995816	0.759572
Microbacterium	1.82088e-05	0.000255338	0.00034647	0.367226	0.701147	0.553164	0.337608	0.87235
Microbispora	5.34124e-05	0	0	0.13281	0.701147	0.15458	0.15458	1
Microbulbifer	0.000485285	0.000329403	0.000167196	0.356386	0.701147	0.75919	0.343301	0.643402
Microcystis_PCC_7914	0	0.000117788	0	0.345935	0.701147	0.511476	1	0.375879
Microlunatus	0	1.32623e-05	0.000189874	0.260147	0.701147	0.995066	0.393047	0.305746
Micromonospora	0.000356239	0.00039711	0.000391353	0.988075	0.991944	0.987676	0.990886	0.999631
Micropepsis	0	4.22864e-05	0	0.506631	0.701147	0.653862	1	0.534707
Micropruina	7.13646e-05	0	0	0.13281	0.701147	0.15458	0.15458	1
Microvirga	0.000390831	0.00043918	0.000207175	0.384863	0.701147	0.969615	0.650622	0.37537
Millisia	0.000169183	0.000269149	5.40548e-05	0.109932	0.701147	0.664723	0.585312	0.0929035
Minicystis	0	6.793e-05	0	0.277857	0.701147	0.443158	1	0.306866
Mitsuaria	0	7.21941e-05	0	0.506631	0.701147	0.653862	1	0.534707
Mizugakiibacter	0	3.88969e-05	4.4989e-05	0.737796	0.825025	0.790372	0.731562	0.991209
Mobilitalea	0	1.66763e-05	0	0.506631	0.701147	0.653862	1	0.534707
Modestobacter	0.000167244	5.0029e-05	5.43816e-05	0.26906	0.701147	0.286298	0.310936	0.997114
Mogibacterium	0	0	2.89059e-05	0.506631	0.701147	1	0.653862	0.534707
Moheibacter	3.88916e-05	0.000155566	6.88659e-05	0.561087	0.731124	0.611486	0.966764	0.663418
Monoglobus	0.000602668	0.000501056	0.000535247	0.941492	0.956414	0.935734	0.971088	0.988728
Moraxella	0	8.30347e-06	0	0.506631	0.701147	0.653862	1	0.534707
Moryella	2.27874e-05	0	0	0.13281	0.701147	0.15458	0.15458	1
Motilibacter	0	5.36024e-06	1.36376e-05	0.683301	0.793466	0.942974	0.690871	0.812778
Motilimonas	9.11497e-05	0.000178561	8.92101e-05	0.653621	0.779002	0.773973	0.999871	0.672586
Mucilaginibacter	0.000319174	0.000784334	0.000457874	0.378398	0.701147	0.420685	0.920802	0.520996
Mucinivorans	0	2.68266e-05	0	0.506631	0.701147	0.653862	1	0.534707
Mucispirillum	0.00164858	0.00067585	0.000363563	0.0125823	0.430106	0.0474841	0.0100883	0.55505
Murdochiella	0	0	5.2101e-06	0.506631	0.701147	1	0.653862	0.534707
Muribaculum	0.000534981	0.000595029	0.000818577	0.861987	0.902008	0.994601	0.887328	0.894496
Muricauda	5.58402e-05	2.17946e-05	0	0.262578	0.701147	0.55991	0.235904	0.695299
Murimonas	0.000269552	0.000650387	6.39945e-05	0.0175003	0.505538	0.21549	0.612111	0.0143017
Mycobacterium	0.00544784	0.00502023	0.00247827	0.0192046	0.532279	0.918411	0.044129	0.0348852
Mycoplana	0	4.48101e-05	0.000205983	0.606993	0.753128	0.980301	0.666093	0.68783
Mycoplasma	0.000271452	7.48047e-05	0.000322976	0.464106	0.701147	0.709465	0.976056	0.454613
Myxococcus	6.00759e-05	0	3.7944e-05	0.380287	0.701147	0.398823	0.874814	0.56693
NK4A214_group	0.000758595	0.000558235	0.000602692	0.750215	0.830534	0.734186	0.827728	0.976871
NS2b_marine_group	0	7.02602e-06	1.72404e-05	0.68889	0.795111	0.939436	0.693337	0.822213
NS3a_marine_group	0	1.08584e-05	2.99581e-05	0.671064	0.788076	0.950292	0.685838	0.792256
NS4_marine_group	6.93478e-05	8.53936e-05	0.000126255	0.68735	0.794228	0.973635	0.720878	0.775121
NS5_marine_group	1.45011e-05	8.41267e-05	0.000100756	0.740383	0.825154	0.810626	0.726783	0.981895
Nakamurella	4.83552e-05	0.000266303	0.000171453	0.221593	0.701147	0.200454	0.569573	0.604175
Nannocystis	0.000262197	0.000150655	0.000167265	0.838923	0.883281	0.833395	0.875824	0.993862
Natranaerovirga	0	0	3.13586e-05	0.506631	0.701147	1	0.653862	0.534707
Nautella	0	1.78844e-05	0	0.506631	0.701147	0.653862	1	0.534707
Negativibacillus	0.000177993	0.000235989	9.16258e-05	0.290085	0.701147	0.852516	0.706078	0.262955
Neisseria	0.000701162	0.000447559	0.000252063	0.256822	0.701147	0.604278	0.234207	0.636929
Neochlamydia	0	4.02747e-06	1.29303e-06	0.653663	0.779002	0.679453	0.959766	0.76339
Neokomagataea	0	2.72758e-05	0	0.300608	0.701147	0.466663	1	0.330067
Neorhizobium	9.73644e-05	0.000179511	5.50051e-05	0.531372	0.716301	0.81435	0.94617	0.507304
Nesterenkonia	5.79251e-05	9.32292e-05	5.28493e-05	0.681443	0.792313	0.821443	0.995873	0.684003
Nevskia	4.83589e-05	4.40985e-05	3.07437e-06	0.363442	0.701147	0.99326	0.487933	0.418383
Niabella	0	0.000113425	0	0.144808	0.701147	0.286507	1	0.167543
Niastella	2.17516e-05	0.000104956	0.000133446	0.659551	0.782835	0.774882	0.636551	0.955342
Nibribacter	0	0	9.10734e-06	0.506631	0.701147	1	0.653862	0.534707
Nioella	0	3.3752e-05	0	0.240305	0.701147	0.402628	1	0.268225
Nissabacter	0	0	0.000122991	0.506631	0.701147	1	0.653862	0.534707
Nitratireductor	7.85154e-05	0.00017785	0.000164716	0.896322	0.925658	0.893671	0.918641	0.997028
Nitriliruptor	0.00053608	0.00105475	0.000708774	0.324356	0.701147	0.354263	0.88273	0.490207
Nitrobacter	0	2.68565e-05	0	0.506631	0.701147	0.653862	1	0.534707
Nitrococcus	0	2.20366e-05	0	0.506631	0.701147	0.653862	1	0.534707
Nitrosomonas	0.000122223	0.000275129	0.000164344	0.722879	0.819636	0.754859	0.978404	0.800443
Nitrosospira	0	0.000179733	1.59679e-05	0.0462652	0.701147	0.104495	0.978456	0.0671465
Nitrospira	0.0015652	0.00165824	0.00169592	0.980347	0.986116	0.989005	0.978435	0.997283
Nocardia	0.00166694	0.0026678	0.000489852	0.0418783	0.701147	0.541119	0.434718	0.0337353
Nocardioides	0.00451839	0.00236066	0.00277311	0.223116	0.701147	0.206799	0.3402	0.90618
Nocardiopsis	1.55186e-05	8.53531e-05	2.13667e-05	0.407107	0.701147	0.533892	0.995361	0.458554
Nodularia_PCC_9350	4.24871e-05	8.21519e-05	0	0.580293	0.737701	0.907763	0.895032	0.551099
Nonomuraea	2.27874e-05	3.04116e-05	1.04202e-05	0.668883	0.788035	0.957139	0.891768	0.646351
Nordella	0.00865445	0.00696781	0.00378585	0.0707701	0.701147	0.697466	0.0836785	0.181642
Nosocomiicoccus	0	6.14065e-05	0	0.506631	0.701147	0.653862	1	0.534707
Novibacillus	0	2.68498e-06	7.16389e-06	0.676068	0.791447	0.947368	0.687839	0.800625
Noviherbaspirillum	0.00089749	0.000478264	0.000745322	0.464201	0.701147	0.483788	0.903843	0.635832
Novosphingobium	0.00288565	0.00145	0.00155276	0.221468	0.701147	0.228671	0.274488	0.987169
Nubsella	0	5.95583e-06	0	0.506631	0.701147	0.653862	1	0.534707
OLB12	3.27758e-05	8.06022e-05	8.62019e-06	0.376189	0.701147	0.720584	0.918148	0.351773
OLB17	0	0	1.36376e-06	0.506631	0.701147	1	0.653862	0.534707
OM27_clade	0.000674758	0.000686398	0.00109225	0.629884	0.767157	0.999763	0.742625	0.658781
OM43_clade	0	0	8.79056e-05	0.506631	0.701147	1	0.653862	0.534707
OM60_NOR5__clade	0.00015174	0.000369634	9.11768e-06	0.136321	0.701147	0.550505	0.76844	0.118271
OM75_clade	0	0	2.62916e-05	0.506631	0.701147	1	0.653862	0.534707
Oblitimonas	0	5.61536e-05	0	0.0723793	0.701147	0.177312	1	0.0877096
Occallatibacter	0.000116543	6.79824e-05	4.55227e-05	0.799328	0.855348	0.890126	0.781824	0.963092
Oceanibaculum	0	0	1.99661e-06	0.506631	0.701147	1	0.653862	0.534707
Oceanicella	0	3.35622e-06	0	0.506631	0.701147	0.653862	1	0.534707
Oceanimonas	0	1.90587e-05	0	0.506631	0.701147	0.653862	1	0.534707
Oceaniovalibus	0.00029066	0.000171322	0	0.212963	0.701147	0.751245	0.218707	0.430963
Oceanisphaera	0.00017359	1.4052e-05	0	0.158204	0.701147	0.208311	0.162648	0.979268
Oceanobacillus	0.000736508	0.000282498	0.000233363	0.115376	0.701147	0.16429	0.116487	0.963529
Oceanobacter	0.000117044	0	0	0.13281	0.701147	0.15458	0.15458	1
Ochrobactrum	0.000251136	0.000650653	0.000150014	0.204777	0.701147	0.475697	0.950657	0.198273
Octadecabacter	0	2.19156e-05	0	0.260337	0.701147	0.424535	1	0.288894
Odoribacter	0.000453466	0.000485126	0.000373123	0.828317	0.874808	0.989239	0.933028	0.818921
Ohtaekwangia	0.000230111	0.000205576	0.000348563	0.807768	0.860166	0.995681	0.904798	0.805382
Oikopleura	0	0	2.7718e-06	0.506631	0.701147	1	0.653862	0.534707
Oligella	2.54923e-05	0	0	0.13281	0.701147	0.15458	0.15458	1
Oligoflexus	0.000342724	0.000103671	0.00030252	0.362908	0.701147	0.456148	0.976533	0.443672
Olivibacter	3.10738e-06	6.12069e-05	3.11471e-05	0.539348	0.720653	0.527936	0.856177	0.767124
Olsenella	0	4.88031e-05	3.87214e-05	0.666103	0.786969	0.648157	0.758221	0.971645
Opitutus	9.32644e-05	0.000122771	0.000133838	0.974734	0.98288	0.985271	0.972365	0.996871
Oribacterium	0.000156492	0.000208192	3.51143e-05	0.349531	0.701147	0.930043	0.677891	0.328931
Oricola	0	0.000177048	0	0.506631	0.701147	0.653862	1	0.534707
Ornithinibacillus	5.17896e-06	7.72942e-05	5.13278e-05	0.767417	0.839169	0.747868	0.88624	0.943961
Ornithinibacter	6.36806e-05	1.84631e-05	9.31801e-05	0.433446	0.701147	0.790965	0.903945	0.404535
Ornithinimicrobium	1.21392e-05	0.000135692	0.000168295	0.526331	0.714844	0.645521	0.504557	0.953785
Orrella	0	1.4052e-05	0	0.506631	0.701147	0.653862	1	0.534707
Oscillibacter	0.000575126	0.000309794	0.00043971	0.736996	0.825025	0.725104	0.918067	0.888973
Oscillospira	0	7.00888e-05	4.23321e-05	0.749665	0.830534	0.730261	0.889863	0.927258
Ottowia	5.4897e-05	0.000112049	0.000160686	0.848956	0.892012	0.949618	0.839284	0.945411
Owenweeksia	0	0	2.02909e-05	0.506631	0.701147	1	0.653862	0.534707
Oxalicibacterium	0	0.000114515	0	0.506631	0.701147	0.653862	1	0.534707
Oxalobacter	5.17896e-06	2.17168e-05	0	0.551458	0.726422	0.780784	0.975556	0.538288
P3OB_42	0.00110737	0.000630005	0.00157382	0.488725	0.701147	0.86829	0.873784	0.457283
PMMR1	0.000156692	4.73571e-05	0.000220718	0.668724	0.788035	0.887984	0.959811	0.646829
Paenarthrobacter	0	4.36083e-05	1.3183e-05	0.295532	0.701147	0.335541	0.896832	0.441693
Paenibacillus	0.00171333	0.000989315	0.00076494	0.188499	0.701147	0.331989	0.168619	0.841549
Paeniglutamicibacter	4.49907e-05	0	0	0.13281	0.701147	0.15458	0.15458	1
Paenirhodobacter	0	2.55492e-06	0	0.506631	0.701147	0.653862	1	0.534707
Paenisporosarcina	0.00551786	0.00407809	0.00474804	0.735379	0.8244	0.720654	0.908838	0.897204
Pajaroellobacter	0.000420851	0.000365739	0.000430724	0.942829	0.957298	0.971957	0.999085	0.942554
Paludibacter	6.31237e-05	3.27571e-05	4.5399e-05	0.872614	0.910805	0.862288	0.950361	0.961856
Paludicola	3.9351e-05	0.000233496	9.10066e-05	0.36761	0.701147	0.421799	0.936527	0.493013
Paludisphaera	0	0	2.39593e-06	0.506631	0.701147	1	0.653862	0.534707
Panacagrimonas	0	0	3.19458e-06	0.506631	0.701147	1	0.653862	0.534707
Pandoraea	0	9.97112e-06	0	0.349913	0.701147	0.515292	1	0.379875
Pannonibacter	0	0.000131265	1.36765e-05	0.215996	0.701147	0.329029	0.986787	0.26874
Pantoea	0.0190594	0.0119828	0.0122929	0.381095	0.701147	0.396913	0.427249	0.997116
Papillibacter	0	1.34127e-05	0	0.506631	0.701147	0.653862	1	0.534707
Parabacteroides	0.00393686	0.00217138	0.00188006	0.044532	0.701147	0.0832127	0.0420626	0.882031
Paraclostridium	3.10738e-06	6.84599e-05	4.10143e-05	0.75883	0.837203	0.741353	0.902622	0.922458
Paracoccus	0.000894629	0.0010743	0.000648885	0.525324	0.714844	0.915769	0.849147	0.496114
Parafilimonas	2.17516e-05	8.12206e-05	0	0.555815	0.727489	0.795747	0.969377	0.539214
Parahaliea	0	0.000223016	1.10715e-05	0.24949	0.701147	0.39045	0.997485	0.289273
Paramaledivibacter	0	7.92267e-05	0	0.228385	0.701147	0.389254	1	0.255862
Paramesorhizobium	0	3.63305e-05	0.000178896	0.600241	0.74898	0.982708	0.664569	0.677124
Paraoerskovia	6.9398e-05	0	0	0.13281	0.701147	0.15458	0.15458	1
Parapedobacter	0.000121188	3.80041e-05	0	0.25882	0.701147	0.47836	0.230772	0.785655
Paraprevotella	0.00056052	4.2258e-05	2.03674e-05	0.101977	0.701147	0.130462	0.112696	0.993487
Parapusillimonas	0.000208194	0.000282785	0.000269582	0.960858	0.97091	0.95872	0.971817	0.998014
Parasegetibacter	4.00593e-05	0	0.000287285	0.364145	0.701147	0.985874	0.595535	0.365929
Parasutterella	0.000874424	0.00118323	0.000842456	0.637379	0.774305	0.783392	0.997331	0.645104
Parvibacter	0	0	6.03414e-06	0.506631	0.701147	1	0.653862	0.534707
Parvibaculum	0	3.98132e-05	0	0.332921	0.701147	0.498865	1	0.36278
Parvimonas	1.03488e-05	1.96511e-06	3.25631e-06	0.27205	0.701147	0.260596	0.37038	0.947752
Parviterribacter	0	0.000180201	0.000129723	0.604308	0.752085	0.577432	0.747399	0.93478
Pasteurella	0	1.27746e-05	0	0.506631	0.701147	0.653862	1	0.534707
Patulibacter	0	5.10928e-05	6.76651e-05	0.738217	0.825025	0.827113	0.719742	0.970079
Paucibacter	0.000518124	0.00037654	0.000174293	0.110466	0.701147	0.65112	0.11472	0.294168
Paucimonas	0	0	2.2143e-05	0.506631	0.701147	1	0.653862	0.534707
Paucisalibacillus	0	5.89532e-06	0	0.506631	0.701147	0.653862	1	0.534707
Pectobacterium	0	0	1.29303e-06	0.506631	0.701147	1	0.653862	0.534707
Pediococcus	7.25054e-06	6.03212e-05	2.85602e-05	0.41972	0.701147	0.428158	0.864554	0.624234
Pedobacter	0.000657059	0.000612673	0.000510459	0.870011	0.90855	0.988578	0.883309	0.913252
Pedococcus_Phycicoccus	0.00016987	4.0175e-05	0.000113929	0.49799	0.701147	0.498057	0.872608	0.705594
Pedomicrobium	0.00124463	0.00103675	0.000532543	0.321539	0.701147	0.91126	0.365786	0.461978
Pelagibaca	0	0.000105802	2.49986e-05	0.29561	0.701147	0.360278	0.939841	0.405494
Pelagibacterium	0.000158367	6.2113e-05	3.38664e-05	0.111679	0.701147	0.223962	0.098027	0.805238
Pelagibius	0.000182398	1.79118e-05	3.90964e-05	0.149616	0.701147	0.145259	0.218807	0.944844
Pelagimonas	0	4.4711e-06	0	0.506631	0.701147	0.653862	1	0.534707
Pelobacter	0.000105496	2.52614e-05	0	0.211156	0.701147	0.361131	0.189766	0.849275
Pelomonas	0.0117789	0.00988324	0.0120582	0.918639	0.940653	0.958086	0.999067	0.919211
Peptoclostridium	0.00181437	0.00129862	0.00119503	0.732252	0.823382	0.79582	0.721445	0.986016
Peptococcus	0.000853497	0.00169443	0.000538189	0.0322729	0.668604	0.220356	0.788044	0.0285694
Peptoniphilus	5.48836e-05	0.000235505	1.62074e-05	0.0775525	0.701147	0.270825	0.935323	0.0762082
Peptostreptococcus	0.000103183	0.000425544	0.000273712	0.529698	0.715214	0.509925	0.82153	0.792141
Peredibacter	0.000209187	0.000134301	7.58712e-06	0.00594829	0.291023	0.376601	0.00733782	0.0343509
Perlucidibaca	0	3.19364e-06	0	0.506631	0.701147	0.653862	1	0.534707
Persicitalea	0.000154324	2.79315e-05	8.60824e-06	0.079687	0.701147	0.13131	0.0766287	0.918792
Petrimonas	0	9.27121e-05	3.10734e-05	0.555698	0.727489	0.581749	0.938498	0.694314
Phaeobacter	0	7.86043e-06	9.76895e-06	0.781916	0.846732	0.843029	0.769793	0.984809
Phascolarctobacterium	7.87202e-05	2.66012e-05	0	0.222378	0.701147	0.462382	0.196028	0.730609
Phaselicystis	0.000236161	8.40911e-05	0.000184599	0.704869	0.808098	0.723633	0.962584	0.807339
Phenylobacterium	0.00140531	0.00152562	0.00103347	0.69594	0.800546	0.984541	0.863207	0.684734
Phocea	0	2.07454e-05	2.01891e-05	0.79018	0.848955	0.800802	0.810097	0.999756
Photobacterium	0.00124604	0.000932387	0.000281163	0.094602	0.701147	0.762168	0.114371	0.209108
Phreatobacter	0.000118964	0.00166644	8.59667e-05	0.00255173	0.227548	0.0154991	0.997235	0.00351094
Phycisphaera	0	0	5.30602e-05	0.506631	0.701147	1	0.653862	0.534707
Phyllobacterium	0.000109576	0.000430378	0.000301799	0.463518	0.701147	0.434531	0.730982	0.8088
Phytomonospora	0	0	8.18257e-06	0.506631	0.701147	1	0.653862	0.534707
Pisciglobus	0	1.66069e-05	0	0.506631	0.701147	0.653862	1	0.534707
Piscinibacter	0.000210193	5.03995e-05	0.000383757	0.24718	0.701147	0.771256	0.736971	0.219579
Planifilum	0	1.69452e-05	2.10127e-05	0.263093	0.701147	0.385871	0.245128	0.914992
Planktosalinus	0	0	2.76891e-05	0.2077	0.701147	1	0.365388	0.234284
Planococcus	0.00348442	0.00182136	0.00159301	0.235938	0.701147	0.313076	0.231749	0.964365
Planomicrobium	0.00116564	0.000899705	0.00104013	0.842867	0.886671	0.838418	0.961049	0.928324
Planosporangium	0	1.11356e-05	1.72743e-05	0.758541	0.837203	0.879826	0.738323	0.942972
Planotetraspora	0	6.55141e-06	0	0.506631	0.701147	0.653862	1	0.534707
Plantactinospora	0.000137173	3.15659e-05	7.94993e-05	0.456423	0.701147	0.433346	0.769203	0.762113
Pleomorphomonas	0	0	2.40967e-05	0.506631	0.701147	1	0.653862	0.534707
Plesiomonas	0	0.000148342	6.51263e-06	0.227294	0.701147	0.3683	0.997899	0.26457
Polaromonas	0.000329665	0.000214655	8.15629e-05	0.527058	0.714844	0.863155	0.519553	0.746871
Polyangium	8.80423e-05	0.00016978	4.35143e-05	0.576986	0.737701	0.842171	0.949785	0.552985
Polycyclovorans	0.000301538	0.000121797	0.00017741	0.639413	0.774305	0.612738	0.787541	0.929628
Polynucleobacter	0.00256233	0.000928017	0.00108447	0.141965	0.701147	0.143431	0.195354	0.968839
Pontibacter	9.30843e-06	5.89512e-05	5.01368e-06	0.393313	0.701147	0.591043	0.995887	0.406288
Porphyrobacter	0.000961648	0.000771869	0.000934939	0.90392	0.931628	0.928207	0.998516	0.920855
Porphyromonas	0.000137553	0.000399501	5.82869e-05	0.00880839	0.337797	0.0922035	0.767941	0.0080222
Porticoccus	0.000122561	0	0	0.13281	0.701147	0.15458	0.15458	1
Povalibacter	0.000540392	0.000103771	0.00074835	0.62288	0.76322	0.852312	0.964017	0.602501
Prauserella	0.00123318	0.000561256	0.000527175	0.0743771	0.701147	0.0997353	0.0820835	0.989135
Prevotella	0.00017253	0.000470959	0.00031185	0.100621	0.701147	0.0968148	0.551472	0.328894
Prevotella_7	0.0011855	0.00057879	0.000709981	0.433636	0.701147	0.409999	0.568996	0.934947
Prevotella_9	0.000371191	0.000437923	0.000195306	0.273385	0.701147	0.926022	0.598257	0.256731
Prevotellaceae_Ga6A1_group	0.000503712	0.00057386	7.82514e-05	0.00324514	0.24383	0.881005	0.0317712	0.00342968
Prevotellaceae_NK3B31_group	0	6.80329e-05	0.000312331	0.444132	0.701147	0.967276	0.515156	0.542536
Prevotellaceae_UCG_001	0.00154678	0.00141321	0.000712842	0.322007	0.701147	0.976201	0.418491	0.399409
Prevotellaceae_UCG_003	0	2.1263e-05	0.000115214	0.258376	0.701147	0.960736	0.34192	0.342781
Prevotellaceae_UCG_004	3.15619e-05	7.35117e-05	7.16389e-06	0.575371	0.737701	0.847571	0.945086	0.550292
Procabacter	0	0	1.36765e-05	0.506631	0.701147	1	0.653862	0.534707
Promicromonospora	4.85567e-06	1.17811e-05	0	0.289355	0.701147	0.713482	0.84497	0.261766
Propionibacterium	1.03579e-05	6.55141e-06	0	0.48288	0.701147	0.906273	0.500825	0.653849
Propionicicella	0	6.95275e-05	2.64396e-05	0.550806	0.726422	0.563965	0.917173	0.713968
Propionigenium	2.67062e-05	0	1.10715e-05	0.367794	0.701147	0.340254	0.675237	0.742407
Propionispira	0	8.25345e-05	0	0.506631	0.701147	0.653862	1	0.534707
Propionivibrio	0	5.54487e-05	0	0.386313	0.701147	0.549436	1	0.416274
Prosthecomicrobium	0	1.87154e-05	1.88866e-05	0.760499	0.837242	0.779192	0.775705	0.999968
Proteiniborus	0	5.33335e-05	2.21355e-05	0.574993	0.737701	0.578788	0.906649	0.750376
Proteiniclasticum	0.00020855	5.23571e-05	0.000250993	0.477005	0.701147	0.721425	0.975545	0.466661
Proteiniphilum	0.000262344	4.08161e-05	0.000229139	0.458108	0.701147	0.554662	0.986165	0.529262
Proteocatella	0.000448708	0.000917319	5.60086e-05	0.0890903	0.701147	0.541756	0.645848	0.07451
Proteus	4.12784e-05	8.15342e-05	0.000282176	0.190798	0.701147	0.960413	0.274144	0.261598
Providencia	0	5.50241e-05	0	0.409657	0.701147	0.570644	1	0.439467
Pseudacidovorax	0	6.14065e-05	0	0.506631	0.701147	0.653862	1	0.534707
Pseudactinotalea	0.000208365	0.000114407	0	0.033349	0.683988	0.416432	0.032801	0.166275
Pseudaminobacter	5.07447e-05	3.54497e-05	6.60207e-05	0.687293	0.794228	0.931685	0.931846	0.662659
Pseudarcicella	7.35412e-05	0.00021537	7.18618e-05	0.132837	0.701147	0.275153	0.999797	0.152705
Pseudarcobacter	0	2.94766e-05	9.22312e-06	0.650132	0.776599	0.678258	0.961562	0.757579
Pseudarthrobacter	0.000534192	0.000702216	0.000628053	0.955505	0.966818	0.952058	0.984741	0.985702
Pseudoalteromonas	0.000281857	0.000239572	0.000141501	0.734677	0.8244	0.97485	0.759912	0.816809
Pseudobacteriovorax	0.000103579	0	0	0.13281	0.701147	0.15458	0.15458	1
Pseudobacteroides	0	1.14971e-05	0	0.506631	0.701147	0.653862	1	0.534707
Pseudobutyrivibrio	1.39626e-05	3.27093e-05	2.21338e-05	0.830097	0.875604	0.829282	0.964602	0.913816
Pseudochrobactrum	0	7.66474e-06	0.000142436	0.369237	0.701147	0.997938	0.510708	0.412545
Pseudocitrobacter	0	0	2.60505e-06	0.506631	0.701147	1	0.653862	0.534707
Pseudoclostridium	0	0	8.71137e-05	0.506631	0.701147	1	0.653862	0.534707
Pseudoduganella	2.4859e-05	0.000107559	0	0.298099	0.701147	0.590989	0.951646	0.28621
Pseudoflavitalea	0.000127461	3.95572e-05	1.95379e-06	0.237932	0.701147	0.442736	0.211295	0.790237
Pseudofulvibacter	0	7.02602e-06	0	0.506631	0.701147	0.653862	1	0.534707
Pseudofulvimonas	0	6.00839e-05	0	0.411424	0.701147	0.572228	1	0.441217
Pseudogracilibacillus	9.41315e-05	0.000110704	0.00010696	0.986109	0.990536	0.985006	0.990984	0.998842
Pseudohaliea	0.00015851	4.97622e-05	0	0.152874	0.701147	0.352433	0.131656	0.705819
Pseudohongiella	4.34393e-05	1.74445e-05	0.00016561	0.190087	0.701147	0.961004	0.440421	0.1872
Pseudolabrys	0.00496475	0.00433277	0.00250891	0.0163446	0.485838	0.724481	0.0270566	0.0439476
Pseudomonas	0.021969	0.0177205	0.037965	0.588925	0.743284	0.983375	0.792017	0.579841
Pseudonocardia	0.00123975	0.000828897	0.000897725	0.72559	0.819636	0.714552	0.790565	0.98555
Pseudooceanicola	8.38991e-05	0	6.8503e-05	0.536823	0.720044	0.61415	0.983033	0.614153
Pseudorhizobium	0	7.98058e-05	0	0.506631	0.701147	0.653862	1	0.534707
Pseudorhodobacter	0.000476496	4.02399e-05	1.72743e-05	0.0229501	0.588384	0.0344138	0.0262523	0.981216
Pseudorhodoferax	0	2.10781e-05	3.50478e-05	0.749061	0.830446	0.890505	0.729753	0.926192
Pseudorhodoplanes	0.00138179	0.00121156	0.000245067	0.0430854	0.701147	0.933691	0.0848451	0.0717719
Pseudoruegeria	0.000569865	0.000602209	0.000196823	0.242079	0.701147	0.993464	0.443819	0.254339
Pseudosporangium	6.20562e-06	0	0	0.13281	0.701147	0.15458	0.15458	1
Pseudoxanthobacter	0	0	1.36765e-05	0.506631	0.701147	1	0.653862	0.534707
Pseudoxanthomonas	0.0102704	0.0190642	0.00314826	0.0272285	0.607019	0.363773	0.50511	0.0215892
Pseudozobellia	0	2.02234e-05	0	0.410706	0.701147	0.571585	1	0.440507
Psychrobacillus	0.000181369	1.27536e-05	6.88772e-05	0.0464953	0.701147	0.0375091	0.184315	0.501271
Psychrobacter	0.00130408	0.000998061	0.000466815	0.106707	0.701147	0.716421	0.119335	0.253067
Psychroglaciecola	0	1.20824e-05	6.45203e-05	0.43074	0.701147	0.975622	0.514235	0.517214
Psychroserpens	0	5.10983e-06	0	0.506631	0.701147	0.653862	1	0.534707
Puia	7.56128e-05	0.000269362	0.000175442	0.665691	0.786935	0.650952	0.889445	0.856389
Pullulanibacillus	0.000207673	0.000107203	6.7253e-05	0.523435	0.714757	0.689468	0.494012	0.913566
Pusillimonas	0.00047524	0.000445698	0.000167781	0.491756	0.701147	0.995178	0.605808	0.544194
Pygmaiobacter	0	0	1.95379e-06	0.506631	0.701147	1	0.653862	0.534707
Qipengyuania	0	8.30347e-06	6.81881e-05	0.562014	0.731151	0.99358	0.657788	0.617603
Quadrisphaera	4.85567e-05	0.000159335	0.000227775	0.725237	0.819636	0.872153	0.703761	0.9243
RB41	4.85567e-06	5.89532e-05	4.50921e-05	0.766735	0.839169	0.749122	0.850785	0.971316
RBG_16_49_21	3.87851e-05	0	0	0.13281	0.701147	0.15458	0.15458	1
RBG_16_58_14	0	1.11356e-05	0	0.506631	0.701147	0.653862	1	0.534707
RS62_marine_group	0	1.21358e-05	0	0.506631	0.701147	0.653862	1	0.534707
Rahnella1	9.73644e-05	4.16908e-05	0.000173671	0.643252	0.775687	0.942435	0.895052	0.617846
Raineyella	1.94227e-05	8.28292e-05	5.08826e-05	0.611556	0.757232	0.598567	0.877498	0.818005
Ralstonia	0.00134518	0.00218006	0.000216711	0.0462721	0.701147	0.601765	0.408021	0.0377416
Ramlibacter	0.0015331	0.00113627	0.00145734	0.853023	0.894453	0.882646	0.995413	0.884613
Raoultella	4.86822e-05	0.000162767	0.000249216	0.724998	0.819636	0.891596	0.706574	0.905775
Rehaibacterium	0	0	1.62816e-05	0.506631	0.701147	1	0.653862	0.534707
Reyranella	0.00088716	0.00115304	0.000253552	0.0308417	0.652127	0.75147	0.23194	0.0267224
Rhabdanaerobium	0	0	4.55884e-06	0.506631	0.701147	1	0.653862	0.534707
Rheinheimera	1.55369e-05	0.000418475	0.000125105	0.177104	0.701147	0.220747	0.881303	0.291782
Rhizobacter	0.000173564	0.000459942	0.000381081	0.545793	0.724975	0.517443	0.700912	0.924149
Rhizocola	0	9.25246e-05	0	0.506631	0.701147	0.653862	1	0.534707
Rhizomicrobium	0.000168834	1.12025e-05	4.62882e-05	0.276018	0.701147	0.253751	0.42017	0.89229
Rhizorhapis	0.000210266	0.00016144	0.00011592	0.889181	0.921997	0.966978	0.88304	0.9572
Rhodanobacter	0.00113712	0.000884396	0.00104431	0.877704	0.914161	0.883511	0.98328	0.92802
Rhodobacter	0.0108185	0.0113888	0.00380324	0.0017914	0.223088	0.960227	0.0149696	0.0021965
Rhodobium	0	5.74856e-06	1.4757e-05	0.68193	0.79243	0.943822	0.690283	0.81047
Rhodoblastus	0.000114973	0	0	0.13281	0.701147	0.15458	0.15458	1
Rhodococcus	0.000585798	0.00119698	0.000202886	0.000840649	0.187352	0.0565418	0.272234	0.000625727
Rhodoferax	0.000525502	0.000312071	0.000168365	0.380199	0.701147	0.673211	0.351423	0.761826
Rhodohalobacter	0	0	5.53387e-06	0.506631	0.701147	1	0.653862	0.534707
Rhodoluna	0.000573219	0.000205268	0.000267268	0.323532	0.701147	0.308522	0.432591	0.946187
Rhodomicrobium	8.49742e-06	5.40606e-05	2.60431e-05	0.529075	0.714844	0.541232	0.909098	0.700313
Rhodopila	0.000164645	0.000284422	7.45415e-05	0.400879	0.701147	0.793957	0.876593	0.370401
Rhodoplanes	0.00169098	0.000402216	7.59573e-05	0.00246142	0.227548	0.00993103	0.00202035	0.527762
Rhodopseudomonas	0	2.04393e-05	6.79946e-05	0.310435	0.701147	0.902351	0.351366	0.45591
Rhodovastum	8.37759e-05	7.37701e-06	0	0.161113	0.701147	0.214455	0.164122	0.975662
Rhodovulum	0	0	9.09174e-06	0.506631	0.701147	1	0.653862	0.534707
Rickettsia	7.56128e-05	0	0	0.13281	0.701147	0.15458	0.15458	1
Rickettsiella	0	0	5.14763e-06	0.506631	0.701147	1	0.653862	0.534707
Riemerella	0	5.74856e-06	0	0.506631	0.701147	0.653862	1	0.534707
Rikenella	0.000446635	0.000160814	0.000434733	0.577856	0.737701	0.697546	0.999356	0.612299
Rikenellaceae_RC9_gut_group	0.00341413	0.00319192	0.00192622	0.0770959	0.701147	0.948555	0.136484	0.118378
Rivibacter	0.000254923	0.000101485	2.99581e-05	0.381782	0.701147	0.599352	0.350261	0.842026
Rivicola	0	0	1.95379e-06	0.506631	0.701147	1	0.653862	0.534707
Robbsia	9.71134e-06	0	0	0.13281	0.701147	0.15458	0.15458	1
Robertkochia	0.000105446	1.01249e-05	1.17124e-05	0.0300711	0.64922	0.0369031	0.0401348	0.998152
Robiginitalea	5.27478e-05	0	7.75817e-06	0.189402	0.701147	0.181033	0.274993	0.937806
Robinsoniella	0	7.31656e-05	0.000112459	0.685852	0.793466	0.836328	0.661264	0.924952
Rodentibacter	0.000498362	3.06265e-05	0	0.00447195	0.272381	0.00796383	0.00517825	0.952933
Romboutsia	0.0159503	0.0215993	0.00944554	0.000774637	0.00675171	0.156404	0.0952363	0.000552983
Roseateles	5.17896e-05	0	7.3785e-06	0.186938	0.701147	0.179418	0.269657	0.941167
Roseburia	0.00122541	0.00100113	0.00083375	0.684785	0.793466	0.871585	0.664177	0.891322
Roseiarcus	3.72885e-05	5.22735e-05	9.4696e-06	0.452375	0.701147	0.928146	0.776483	0.426577
Roseibacterium	3.31453e-05	0	2.08404e-05	0.481408	0.701147	0.498245	0.903751	0.654911
Roseibium	0	0	1.90611e-05	0.506631	0.701147	1	0.653862	0.534707
Roseicitreum	0	0.000214089	5.53387e-06	0.112109	0.701147	0.230099	0.998882	0.136095
Roseicyclus	0	0	5.22682e-05	0.506631	0.701147	1	0.653862	0.534707
Roseimarinus	1.94227e-05	0	0	0.13281	0.701147	0.15458	0.15458	1
Roseisolibacter	0	2.08086e-05	0.00010564	0.283747	0.701147	0.95814	0.363671	0.374912
Roseitalea	0	7.0646e-05	0	0.463212	0.701147	0.617502	1	0.492272
Roseivivax	0	2.17168e-05	0	0.506631	0.701147	0.653862	1	0.534707
Rosenbergiella	0.000376266	0.000211495	6.64201e-05	0.267916	0.701147	0.651656	0.249097	0.609555
Roseobacter	3.10738e-06	2.02498e-05	1.04202e-05	0.783338	0.847397	0.783721	0.955872	0.885597
Roseococcus	0	5.74856e-06	3.99322e-06	0.767757	0.839169	0.748257	0.867813	0.95939
Roseomonas	0.00115309	0.000719627	0.000578686	0.347727	0.701147	0.509667	0.321157	0.893757
Roseovarius	0	6.28504e-05	6.53083e-05	0.627855	0.765886	0.662443	0.641837	0.999021
Rothia	0	2.55492e-06	0	0.506631	0.701147	0.653862	1	0.534707
Rubellimicrobium	1.94227e-05	0.000371969	0.000354136	0.310246	0.701147	0.323905	0.358637	0.995233
Rubritalea	0	1.07205e-05	0	0.506631	0.701147	0.653862	1	0.534707
Rubrivirga	4.85567e-06	0	1.90611e-05	0.553909	0.726788	0.972208	0.789113	0.538788
Rubrivivax	0.000414628	0.000279757	0.000274462	0.788955	0.848955	0.811058	0.797833	0.999507
Rubrobacter	0.000299881	0.000593911	0.000315292	0.671305	0.788076	0.767688	0.999257	0.702371
Rudaea	0	0	1.95379e-06	0.506631	0.701147	1	0.653862	0.534707
Ruegeria	0.000673	0.000521294	0.000159067	0.186772	0.701147	0.863223	0.223823	0.316439
Rugosimonospora	0.000335103	1.70113e-05	0.000112398	0.246288	0.701147	0.219221	0.452153	0.794849
Ruminiclostridium	0.000172376	0.000159364	0.000140177	0.976072	0.983746	0.996121	0.976524	0.987415
Ruminobacter	1.968e-05	2.10613e-05	6.89615e-06	0.723574	0.819636	0.997945	0.840687	0.72934
Ruminococcus	0.000843322	0.00150616	0.00101916	0.578077	0.737701	0.624631	0.966167	0.681152
Ruminofilibacter	6.21475e-05	0.000742238	2.52379e-05	2.16854e-05	0.0325061	0.000336173	0.951228	3.08304e-05
Rummeliibacillus	3.64175e-06	0	6.68427e-05	0.21776	0.701147	0.996738	0.403219	0.2342
Runella	0	5.10983e-06	0	0.506631	0.701147	0.653862	1	0.534707
S5_A14a	0	0	3.07437e-05	0.506631	0.701147	1	0.653862	0.534707
SAR86_cluster_bacterium_SAR86B	0	6.10833e-05	0	0.506631	0.701147	0.653862	1	0.534707
SBZC_1223	0	1.84631e-05	0	0.506631	0.701147	0.653862	1	0.534707
SEEP_SRB1	4.9645e-05	3.27571e-05	9.11768e-06	0.652075	0.778014	0.927026	0.654938	0.8026
SM1A02	0.00023334	0.000226275	0.000272939	0.9796	0.985849	0.999683	0.990097	0.979502
SN8	0	1.07205e-05	0	0.506631	0.701147	0.653862	1	0.534707
SP3_e08	6.9398e-05	1.78675e-06	0	0.139361	0.701147	0.168599	0.155398	0.997817
SUP05_cluster	0	4.4711e-06	1.59729e-06	0.668927	0.788035	0.685007	0.951513	0.788691
SWB02	8.25464e-05	0.000205081	8.84272e-05	0.326845	0.701147	0.471882	0.998153	0.36835
Saccharibacillus	0	3.89625e-05	0	0.506631	0.701147	0.653862	1	0.534707
Saccharibacter	0.000488035	0.000530492	0.000254485	0.297444	0.701147	0.978936	0.542539	0.29699
Saccharofermentans	3.0038e-05	3.5778e-05	0.000110336	0.462972	0.701147	0.997178	0.589729	0.50959
Saccharomonospora	0.000276371	0.000615129	0.000291155	0.170047	0.701147	0.300432	0.997456	0.203333
Saccharopolyspora	0.00290463	0.00148365	0.00150296	0.251504	0.701147	0.27552	0.284273	0.9996
Sagittula	0.000120178	0	5.46354e-05	0.278636	0.701147	0.257625	0.645452	0.634062
Salegentibacter	0	0	4.7601e-06	0.211012	0.701147	1	0.369269	0.23775
Salinibacterium	0	0	2.01891e-05	0.506631	0.701147	1	0.653862	0.534707
Salinicoccus	0	2.56258e-05	3.25631e-06	0.280154	0.701147	0.38932	0.983601	0.344221
Salinicola	0.000185729	8.84626e-05	0.000248391	0.805614	0.859238	0.942722	0.975745	0.790172
Salinirepens	0.000131869	0	3.31849e-05	0.254463	0.701147	0.229961	0.419507	0.854767
Salinisphaera	0	9.67877e-06	0	0.222204	0.701147	0.382213	1	0.249431
Salinispira	0	1.91619e-06	0	0.506631	0.701147	0.653862	1	0.534707
Salinispora	0.000293759	0.000127123	5.65367e-05	0.393918	0.701147	0.593064	0.362916	0.864693
Salipaludibacillus	0.00067976	0.00060589	0.00069438	0.929173	0.94947	0.965952	0.99864	0.928387
Salirhabdus	0	2.68255e-05	0	0.506631	0.701147	0.653862	1	0.534707
Salmonella	0.000191799	0.000112217	0.000159401	0.878058	0.914161	0.879999	0.978842	0.934481
Sandaracinobacter	0	0.000172571	4.35261e-05	0.29315	0.701147	0.351557	0.930075	0.411013
Sandaracinus	0	0.0001101	0.000133025	0.490288	0.701147	0.593549	0.47405	0.96521
Sandarakinorhabdus	0	0	1.00009e-05	0.506631	0.701147	1	0.653862	0.534707
Sanguibacter_Flavimobilis	0	3.35622e-06	3.44808e-06	0.790182	0.848955	0.810066	0.800833	0.999759
Sarcina	9.84002e-05	0.000214018	8.68192e-05	0.643317	0.775687	0.786571	0.997543	0.651376
Schlegelella	0.000156405	9.18773e-05	0.000103824	0.931113	0.949634	0.927135	0.950899	0.996093
Schumannella	0	0	5.2101e-06	0.506631	0.701147	1	0.653862	0.534707
Sciscionella	0	3.83237e-06	4.3798e-05	0.347137	0.701147	0.993931	0.474799	0.400021
Scopulibacillus	3.10738e-06	2.97791e-06	5.86173e-05	0.541596	0.722245	0.999998	0.682986	0.568183
Sedimentibacter	0.000167552	4.34747e-05	1.74389e-05	0.256637	0.701147	0.365759	0.24203	0.930387
Sedimenticola	0.000158476	6.38729e-06	0.000161027	0.560161	0.731124	0.702362	0.999897	0.583351
Sediminibacter	1.34653e-05	0	5.53387e-06	0.365426	0.701147	0.337576	0.67002	0.744426
Sediminibacterium	0.000436602	0.000268429	0.000280462	0.691471	0.796745	0.696427	0.731096	0.997136
Sediminimonas	0	0	2.01891e-05	0.506631	0.701147	1	0.653862	0.534707
Segetibacter	0	1.72719e-05	0	0.506631	0.701147	0.653862	1	0.534707
Selenomonadales_bacterium_Marseille_P2399	0	1.66069e-05	0	0.506631	0.701147	0.653862	1	0.534707
Selenomonas	0	1.10215e-05	6.98814e-05	0.574628	0.737701	0.989212	0.656646	0.639818
Sellimonas	0.000855107	0.000924267	0.000352123	0.16403	0.701147	0.979918	0.373383	0.168607
Seohaeicola	2.79201e-05	0	0	0.13281	0.701147	0.15458	0.15458	1
Serinicoccus	0	0	4.35568e-06	0.506631	0.701147	1	0.653862	0.534707
Serratia	0.00347684	0.0018016	0.00180511	0.193572	0.701147	0.218838	0.220064	0.999989
Shewanella	0.000189121	0.000246263	4.86695e-05	0.201798	0.701147	0.897746	0.536491	0.186087
Shimia	0.000116536	6.13777e-05	8.60824e-06	0.442594	0.701147	0.789785	0.425155	0.72502
Shinella	0.000500134	0.00069839	5.04197e-05	0.0823236	0.701147	0.816094	0.376659	0.0727974
Shuttleworthia	0.000190466	0.000494227	0.000141528	0.0863499	0.701147	0.265157	0.962105	0.0881113
Siccibacter	0	0	4.46533e-05	0.357035	0.701147	1	0.522082	0.387021
Sideroxydans	0.000452	1.84631e-05	0.000212078	0.0423275	0.701147	0.0360398	0.291695	0.299302
Silanimonas	0	0.000183032	8.53005e-05	0.448	0.701147	0.439771	0.828031	0.693632
Silicimonas	3.27758e-05	0.000114591	1.78314e-05	0.349454	0.701147	0.590795	0.981804	0.34869
Simplicispira	0	3.41444e-05	4.18079e-05	0.718139	0.816466	0.790045	0.704839	0.982012
Singulisphaera	0	0	2.2143e-05	0.506631	0.701147	1	0.653862	0.534707
Sinibacillus	0.000389999	0.000116199	1.4979e-05	0.0719614	0.701147	0.189684	0.0602775	0.682445
Sinobaca	1.4567e-05	1.52587e-05	0	0.38963	0.701147	0.998678	0.57204	0.409668
Sinomicrobium	0	0	1.70268e-05	0.506631	0.701147	1	0.653862	0.534707
Sinorickettsia_chlamys	5.90401e-05	0	1.43278e-05	0.248346	0.701147	0.224914	0.40569	0.861959
Siphonobacter	0	3.78549e-05	3.32616e-05	0.761838	0.837948	0.758019	0.806489	0.993753
Skermanella	0.000699533	0.000220545	0.000170541	0.149485	0.701147	0.203664	0.151185	0.970552
Smithella	6.19098e-05	0	1.59798e-05	0.206082	0.701147	0.183445	0.370057	0.823847
Sneathiella	5.46263e-05	0	0	0.13281	0.701147	0.15458	0.15458	1
Snodgrassella	0.00423918	0.00147103	0.00161288	0.0527694	0.701147	0.058597	0.0736682	0.985696
Sodalis	0	1.21358e-05	0	0.506631	0.701147	0.653862	1	0.534707
Soehngenia	0	1.48668e-05	0	0.0992664	0.701147	0.221066	1	0.117832
Solibacillus	0.000149044	0.000104772	0.000201619	0.689993	0.79549	0.943257	0.921081	0.665887
Solimonas	0.000178446	0	3.25631e-06	0.13731	0.701147	0.154991	0.16424	0.998901
Solirubrobacter	0.00045765	0.000464506	0.00062327	0.564821	0.732419	0.999336	0.687103	0.599838
Solirubrobacterales_bacterium_67_14	0.000299838	0.000180672	0.000149343	0.776772	0.844205	0.842913	0.763238	0.982203
Solitalea	3.64175e-06	1.14971e-05	0.000194507	0.218889	0.701147	0.998107	0.359947	0.255045
Solobacterium	1.57809e-05	9.21472e-05	7.87566e-05	0.473107	0.701147	0.456211	0.579739	0.962075
Sorangium	0	4.40528e-05	1.95379e-06	0.116925	0.701147	0.229693	0.996709	0.144748
Sphaerisporangium	0	0	2.15505e-06	0.506631	0.701147	1	0.653862	0.534707
Sphaerobacter	0	3.19364e-05	0	0.506631	0.701147	0.653862	1	0.534707
Sphaerochaeta	4.43812e-05	4.74442e-05	2.90476e-05	0.878895	0.914568	0.997562	0.940946	0.877551
Sphaerotilus	0.000279177	0.000206571	0.00178702	0.397212	0.701147	0.998672	0.579072	0.41709
Sphingoaurantiacus	9.77385e-05	5.55772e-05	0.000172934	0.645084	0.776599	0.958565	0.874996	0.622834
Sphingobacterium	0.000620866	0.000465072	0.00026297	0.18013	0.701147	0.693422	0.180314	0.413636
Sphingobium	0.000782882	0.000780539	0.000745038	0.996759	0.997246	0.999992	0.997844	0.997155
Sphingomicrobium	0	7.74257e-06	2.39801e-05	0.654447	0.779382	0.959361	0.679722	0.764683
Sphingomonas	0.0105505	0.0318366	0.000119213	0.0392638	0.701147	0.725027	0.0242836	0.185446
Sphingopyxis	0.000226856	0.000224693	0.000146192	0.768088	0.839169	0.999877	0.844749	0.788028
Sphingorhabdus	0.00026102	0.000179551	0.000185035	0.93514	0.952793	0.936526	0.94451	0.999552
Sphingosinicella	0.000110427	0.000124908	0.000292203	0.728851	0.820908	0.998598	0.805051	0.760237
Spirochaeta	0.000103944	0.000177152	8.51133e-05	0.577196	0.737701	0.782809	0.983606	0.568705
Spirochaeta_2	0	2.55492e-06	0	0.506631	0.701147	0.653862	1	0.534707
Spiroplasma	9.32213e-06	2.42363e-05	2.33652e-05	0.916491	0.939392	0.918856	0.927658	0.999564
Spirosoma	0	3.17873e-05	0	0.415175	0.701147	0.575584	1	0.444933
Spongiimonas	0	6.01343e-05	1.40922e-05	0.533585	0.717157	0.593453	0.970517	0.630463
Sporacetigenium	0.000100038	4.67429e-05	4.10119e-05	0.366558	0.701147	0.43636	0.367248	0.984661
Sporanaerobacter	1.08598e-05	4.16908e-06	1.00009e-05	0.82679	0.874096	0.87079	0.997695	0.854359
Sporichthya	0	4.22884e-05	0.000136127	0.575474	0.737701	0.951294	0.608126	0.698449
Sporobacter	5.09845e-05	0	0	0.13281	0.701147	0.15458	0.15458	1
Sporocytophaga	0	1.02197e-05	1.84462e-06	0.589643	0.743305	0.662374	0.986197	0.660435
Sporolactobacillus	0.000280505	0.000243349	0.000134536	0.713039	0.812931	0.981173	0.75088	0.786782
Sporosarcina	0.00124385	0.000659737	0.000478086	0.179046	0.701147	0.320891	0.159681	0.835675
Stackebrandtia	0	4.12673e-05	0	0.506631	0.701147	0.653862	1	0.534707
Stakelama	0	2.55492e-06	0	0.506631	0.701147	0.653862	1	0.534707
Staphylococcus	0.00659552	0.00627185	0.00548715	0.937396	0.954618	0.995135	0.94466	0.958049
Stappia	0.000120178	2.9313e-05	0	0.238697	0.701147	0.395994	0.215566	0.856554
Starkeya	0	7.02602e-06	0	0.506631	0.701147	0.653862	1	0.534707
Stenotrophobacter	6.74913e-06	2.90436e-06	1.36376e-06	0.423682	0.701147	0.609717	0.39314	0.884148
Stenotrophomonas	0.00107531	0.00127382	0.00057261	0.0223033	0.586462	0.745468	0.188912	0.0194053
Steroidobacter	0.000247108	0.000143707	0.000542071	0.404156	0.701147	0.954941	0.694341	0.387612
Stomatobaculum	0	0	9.83799e-06	0.506631	0.701147	1	0.653862	0.534707
Streptacidiphilus	0	1.74261e-05	0.000142049	0.341694	0.701147	0.987362	0.454282	0.40581
Streptococcus	0.00411051	0.00453737	0.00267778	0.0511436	0.701147	0.870143	0.246412	0.0475483
Streptomyces	0.003213	0.00215494	0.00146651	0.0683211	0.701147	0.294978	0.0570155	0.447253
Streptosporangium	4.03365e-05	1.13161e-05	5.86137e-06	0.387061	0.701147	0.489249	0.373471	0.960587
Subdoligranulum	0.000789148	0.000885563	0.000401619	0.0604407	0.701147	0.907989	0.249075	0.058001
Subgroup_10	0.00170171	0.000964114	0.000516547	0.106232	0.701147	0.348585	0.0900535	0.545678
Subgroup_23	0.000390954	0.000139275	0.000190727	0.605635	0.752823	0.586132	0.709033	0.965608
Succinatimonas	0	8.30347e-06	0	0.506631	0.701147	0.653862	1	0.534707
Succinimonas	0	6.54683e-06	2.36329e-05	0.207721	0.701147	0.888551	0.252389	0.330885
Succinivibrio	0	5.808e-05	8.11741e-05	0.729974	0.821721	0.836271	0.708781	0.957993
Succinivibrionaceae_UCG_001	0.000129205	0.000127716	5.38676e-05	0.373272	0.701147	0.999737	0.529005	0.407881
Succinivibrionaceae_UCG_002	0.000118925	3.21649e-05	3.07437e-06	0.041343	0.701147	0.119537	0.0342224	0.658708
Sulfitobacter	0	7.02602e-06	0	0.506631	0.701147	0.653862	1	0.534707
Sulfuricella	0.000126367	8.21847e-05	0	0.325596	0.701147	0.870119	0.349998	0.50263
Sulfuricurvum	0	5.23571e-05	0	0.506631	0.701147	0.653862	1	0.534707
Sulfurifustis	0.000521883	0.000216614	0.000248859	0.132796	0.701147	0.132536	0.18845	0.960436
Sulfurimonas	0.00022165	1.52001e-05	1.42233e-05	0.154946	0.701147	0.1797	0.177188	0.999933
Sulfurirhabdus	6.9398e-05	0	0	0.13281	0.701147	0.15458	0.15458	1
Sulfurisoma	0.000840981	0.000399466	0.000530254	0.592765	0.744952	0.564687	0.748127	0.924441
Sulfuritalea	6.15009e-05	3.14417e-05	1.16826e-05	0.547861	0.726349	0.781259	0.519934	0.851118
Sulfurospirillum	0	2.78475e-05	0	0.458838	0.701147	0.613762	1	0.487979
Sulfurovum	6.20562e-06	0.000247622	6.32613e-05	0.187312	0.701147	0.244195	0.91525	0.286231
Sumerlaea	6.99324e-05	1.07205e-05	0	0.155339	0.701147	0.237975	0.147016	0.923456
Sungkyunkwania	4.32129e-05	5.43528e-05	3.67326e-05	0.90885	0.935406	0.972535	0.990605	0.901393
Sutterella	0.000565475	0.000276233	0.00016514	0.12057	0.701147	0.274091	0.103326	0.731586
Suttonella	3.15619e-05	0	0	0.13281	0.701147	0.15458	0.15458	1
Sva0081_sediment_group	0.0010284	0.000698469	0.000724821	0.71224	0.812913	0.715317	0.752086	0.996704
Sva0996_marine_group	1.57809e-05	7.96678e-05	0	0.150364	0.701147	0.404121	0.942158	0.14546
Symbiobacterium	0	2.90436e-06	0	0.506631	0.701147	0.653862	1	0.534707
Synechococcus_CC9902	0	4.99075e-05	0	0.419259	0.701147	0.579223	1	0.448975
Synergistes	0	2.14798e-05	0	0.506631	0.701147	0.653862	1	0.534707
Syntrophobacter	0.000528252	4.16172e-05	6.63098e-05	0.000444115	0.168874	0.000559661	0.00086626	0.943424
Syntrophococcus	0	1.94175e-05	0	0.424488	0.701147	0.583861	1	0.454145
Syntrophomonas	0.000292421	5.23571e-05	7.8306e-05	0.0850394	0.701147	0.0847417	0.129842	0.947699
Syntrophorhabdus	0.000314593	0.000185052	0.000128544	0.312906	0.701147	0.523992	0.283123	0.825285
Syntrophotalea	0	4.71626e-05	0	0.506631	0.701147	0.653862	1	0.534707
Syntrophus	1.39626e-05	6.57973e-05	0.000109281	0.679461	0.792313	0.882204	0.661536	0.876147
TM7a	7.92885e-05	0.000156039	7.5679e-05	0.403675	0.701147	0.584337	0.998755	0.423737
TM7x	0.000253669	5.94873e-05	0.00011309	0.308403	0.701147	0.280133	0.495703	0.851677
TPD_58	9.32213e-05	6.38729e-06	0	0.153381	0.701147	0.198145	0.160364	0.984961
TX1A_55	0	0	1.13647e-05	0.506631	0.701147	1	0.653862	0.534707
Tabrizicola	0.000988628	0.00104187	0.000468283	0.21746	0.701147	0.990341	0.423166	0.227072
Tagaea	0.000380094	0	0	0.13281	0.701147	0.15458	0.15458	1
Tahibacter	2.17197e-05	0.000104879	1.95379e-06	0.398629	0.701147	0.652482	0.975318	0.391562
Taibaiella	0.000112795	0.000121426	3.45169e-05	0.549554	0.726422	0.995966	0.723716	0.557527
Tamlana	0	8.41762e-06	0	0.21061	0.701147	0.368799	1	0.23733
Tardiphaga	0.000163879	2.14604e-05	0	0.180963	0.701147	0.25677	0.175597	0.94932
Telmatospirillum	0.000232711	3.75557e-05	2.01891e-05	0.243836	0.701147	0.302836	0.248632	0.98437
Tenacibaculum	6.73265e-05	3.71806e-05	1.39275e-05	0.429102	0.701147	0.737035	0.403503	0.761029
Tepidibacter	0	3.5735e-06	0	0.506631	0.701147	0.653862	1	0.534707
Tepidimicrobium	0.000182609	4.21561e-05	1.87681e-05	0.192173	0.701147	0.275841	0.184478	0.94201
Tepidimonas	0	3.83237e-06	0	0.506631	0.701147	0.653862	1	0.534707
Terrabacter	0	0	1.10677e-05	0.506631	0.701147	1	0.653862	0.534707
Terracidiphilus	0	0	2.79525e-06	0.506631	0.701147	1	0.653862	0.534707
Terriglobus	0	5.3651e-06	3.25631e-06	0.750356	0.830534	0.730848	0.889124	0.928477
Terrimicrobium	4.14317e-06	1.96511e-06	2.58606e-06	0.873931	0.911715	0.86268	0.926842	0.98195
Terrimonas	0.000688809	0.000398762	0.000459085	0.628725	0.766201	0.609405	0.72931	0.967084
Terrisporobacter	0.000597322	0.000329608	0.000399242	0.678296	0.792313	0.65576	0.790693	0.956694
Tessaracoccus	0.00198309	0.00349761	0.000593149	0.0643611	0.701147	0.519012	0.572796	0.0527921
Tetrasphaera	3.10281e-05	6.38959e-05	2.15634e-05	0.789786	0.848955	0.905162	0.991705	0.782871
Thalassobacillus	0	0	6.25634e-05	0.506631	0.701147	1	0.653862	0.534707
Thalassobaculum	0	0	2.33079e-05	0.401048	0.701147	1	0.562881	0.430926
Thalassobius	0.000103944	0	0	0.13281	0.701147	0.15458	0.15458	1
Thalassospira	0	6.03573e-05	0	0.506631	0.701147	0.653862	1	0.534707
Thalassotalea	6.31833e-05	1.72719e-05	5.2101e-06	0.326659	0.701147	0.461797	0.305078	0.918507
Thauera	0.000332525	0.00023326	5.46974e-05	0.41573	0.701147	0.893709	0.43762	0.591027
Thaumasiovibrio	0	1.14971e-05	0	0.506631	0.701147	0.653862	1	0.534707
Thermaerobacter	8.28633e-06	0	0	0.13281	0.701147	0.15458	0.15458	1
Thermasporomyces	0	0	7.1878e-06	0.506631	0.701147	1	0.653862	0.534707
Thermicanus	0	0	1.10715e-05	0.506631	0.701147	1	0.653862	0.534707
Thermincola	0	2.1746e-05	0	0.235635	0.701147	0.39742	1	0.263388
Thermoactinomyces	0.000522944	0.000352681	0.000269385	0.598138	0.748037	0.770494	0.569506	0.909393
Thermoactinomycetaceae_bacterium	0	0	6.14956e-05	0.506631	0.701147	1	0.653862	0.534707
Thermoanaerobaculum	0	0.000128899	0.000148122	0.604165	0.752085	0.673994	0.597236	0.986481
Thermobacillus	0.000342624	0.000513475	5.02696e-05	0.0389189	0.701147	0.66378	0.324349	0.0322734
Thermobifida	0.000285655	0.000357876	9.40533e-05	0.109589	0.701147	0.869574	0.399278	0.0998572
Thermobispora	0	0	6.78848e-06	0.506631	0.701147	1	0.653862	0.534707
Thermoclostridium	0	0	3.11471e-05	0.506631	0.701147	1	0.653862	0.534707
Thermocrispum	0	2.44274e-05	0	0.237373	0.701147	0.399363	1	0.265189
Thermodesulfovibrio	0	0	1.26711e-05	0.506631	0.701147	1	0.653862	0.534707
Thermoflavifilum	6.9398e-05	0.000115344	9.11768e-06	0.435426	0.701147	0.886116	0.813384	0.404766
Thermoflavimicrobium	4.10292e-05	0	0	0.00579063	0.291023	0.00807376	0.00807376	1
Thermomonas	0.00131982	0.00173327	0.0015915	0.699314	0.803525	0.675373	0.841317	0.931265
Thermomonospora	2.42784e-05	0	0	0.13281	0.701147	0.15458	0.15458	1
Thermopolyspora	0	4.14488e-05	0	0.215308	0.701147	0.374267	1	0.242239
Thermostaphylospora	0	0	8.78509e-06	0.506631	0.701147	1	0.653862	0.534707
Thermus	0	4.56399e-06	2.68206e-05	0.584781	0.740007	0.987678	0.661448	0.652828
Thioalkalispira_Sulfurivermis	0.000782397	0.000364953	0.000175922	0.232862	0.701147	0.448393	0.206149	0.771925
Thiobacillus	0.0101481	0.00702691	0.00732416	0.633028	0.770071	0.633414	0.68629	0.993557
Thioclava	7.52629e-05	0.000129833	0.000100089	0.921426	0.943036	0.919933	0.982777	0.963347
Thiogranum	0	1.65963e-06	0	0.506631	0.701147	0.653862	1	0.534707
Thiomonas	0.000189873	0.000137605	0	0.508315	0.702529	0.954353	0.555536	0.626225
Thiopseudomonas	0	0	3.01707e-05	0.506631	0.701147	1	0.653862	0.534707
Thiothrix	0.000239587	7.23089e-05	0.000157333	0.677082	0.79173	0.666126	0.904011	0.851389
Tianweitania	0	0	2.39593e-06	0.506631	0.701147	1	0.653862	0.534707
Tibeticola	0	4.64697e-05	4.31541e-05	0.735569	0.8244	0.739959	0.770553	0.997642
Tissierella	0.000181378	1.6255e-05	0.000186367	0.219658	0.701147	0.392964	0.999074	0.240927
Tistlia	0	0	1.95379e-05	0.506631	0.701147	1	0.653862	0.534707
Tolumonas	0.000205152	1.27746e-05	9.0512e-06	0.166234	0.701147	0.195948	0.185412	0.998942
Tomitella	0	6.51107e-05	0	0.506631	0.701147	0.653862	1	0.534707
Treponema	0.000575153	0.000338872	0.000456716	0.564959	0.732419	0.550331	0.855539	0.794384
Trichlorobacter	0.000155839	5.03433e-05	6.78848e-06	0.211585	0.701147	0.405993	0.186702	0.783256
Trichloromonas	0	8.30347e-06	0	0.506631	0.701147	0.653862	1	0.534707
Trichococcus	0.00141971	0.000991109	0.000936776	0.649644	0.776599	0.707272	0.646464	0.991436
Tropicibacter	0	0	2.60505e-06	0.506631	0.701147	1	0.653862	0.534707
Tropicihabitans	0	1.4294e-05	1.87411e-05	0.73854	0.825025	0.824608	0.720655	0.971992
Tropicimonas	0.000311832	0.000143165	6.54888e-05	0.448954	0.701147	0.652927	0.417311	0.870146
Truepera	0.000109794	7.86855e-05	1.04202e-05	0.282797	0.701147	0.884558	0.318741	0.435114
Tsukamurella	1.86443e-05	0	0	0.13281	0.701147	0.15458	0.15458	1
Tuberibacillus	0	0	8.60824e-06	0.506631	0.701147	1	0.653862	0.534707
Tumebacillus	4.42025e-05	0.000274773	5.04116e-05	0.0519045	0.701147	0.13186	0.998241	0.066914
Turicibacter	0.00601717	0.00778024	0.00227654	0.0012	0.2051	0.428911	0.044878	0.000955922
Turneriella	0	5.22785e-05	7.36507e-05	0.770194	0.840249	0.864254	0.751261	0.963748
Tyzzerella	0.000501888	0.000299349	0.000229619	0.312294	0.701147	0.483289	0.285453	0.872657
U29_B03	0	0	1.18791e-05	0.506631	0.701147	1	0.653862	0.534707
UBA1819	0	0	2.4595e-06	0.506631	0.701147	1	0.653862	0.534707
UBA6140	0.00017686	0.000114199	0.000219196	0.868389	0.907318	0.96369	0.983229	0.857125
UC5_1_2E3	0	9.30116e-05	0.000103222	0.55847	0.730033	0.620104	0.558175	0.991038
UCG_001	0	2.3905e-05	1.22975e-05	0.571187	0.737048	0.554414	0.85035	0.806041
UCG_002	0.000261723	0.000315147	0.000183056	0.794121	0.851627	0.972403	0.941288	0.777542
UCG_003	0	1.87948e-05	0	0.506631	0.701147	0.653862	1	0.534707
UCG_004	3.10738e-06	1.33425e-05	1.387e-05	0.741297	0.825154	0.770171	0.749711	0.998936
UCG_005	0.000642794	0.00104333	0.000180474	0.0211378	0.563034	0.450286	0.353354	0.0165375
UCG_008	0.000115606	0.00062544	0.000223936	0.264548	0.701147	0.3372	0.947634	0.361468
UCG_009	0.000137173	8.07098e-05	0.000127894	0.922718	0.943417	0.940758	0.998344	0.938048
UTBCD1	2.17516e-05	1.29329e-05	0	0.389005	0.701147	0.849842	0.396447	0.601041
Uliginosibacterium	0.000133421	4.75567e-05	0	0.272277	0.701147	0.534125	0.243723	0.742959
Ulvibacter	0.000134972	2.8588e-05	0	0.227907	0.701147	0.359798	0.208686	0.886972
Umezawaea	0	1.90587e-05	0	0.506631	0.701147	0.653862	1	0.534707
Unassigned	8.37702e-05	0.000183135	0.000114942	0.18176	0.701147	0.212723	0.841826	0.321494
Undibacterium	0	4.68881e-05	0	0.325556	0.701147	0.49164	1	0.355347
Urania_1B_19_marine_sediment_group	0	3.96694e-05	2.33623e-05	0.613829	0.75817	0.589012	0.827639	0.87034
Ureaplasma	0	7.02602e-06	6.51263e-06	0.789268	0.848955	0.792604	0.818508	0.998102
Ureibacillus	0.000313621	0.000142635	0.000240209	0.763594	0.8384	0.763596	0.950577	0.875167
Uruburuella	0	2.29942e-05	0	0.506631	0.701147	0.653862	1	0.534707
V9D2013_group	2.69306e-05	1.4052e-05	2.09057e-05	0.913498	0.93773	0.911125	0.979708	0.961053
Vagococcus	0.000262206	8.7818e-05	7.44426e-05	0.543666	0.723595	0.595293	0.550375	0.995222
Variibacter	0	0	4.55884e-06	0.506631	0.701147	1	0.653862	0.534707
Variovorax	0.0015833	0.00119544	0.00278204	0.655406	0.779544	0.98192	0.842024	0.643255
Veillonella	0.000443495	0	0	0.0993356	0.701147	0.117909	0.117909	1
Veillonellaceae_UCG_001	0	5.36024e-06	0	0.506631	0.701147	0.653862	1	0.534707
Verminephrobacter	6.43376e-05	0	4.55007e-05	0.508875	0.7028	0.550132	0.947673	0.635037
Verrucosispora	0	1.77034e-05	0	0.239739	0.701147	0.401999	1	0.267639
Verticiella	0	7.6169e-05	2.72308e-05	0.401935	0.701147	0.423847	0.889454	0.579007
Vibrio	0.00122133	0.000472057	0.000463421	0.113083	0.701147	0.135725	0.130526	0.999525
Vicinamibacter	0	4.60117e-06	1.10766e-05	0.424988	0.701147	0.85641	0.42952	0.638433
Virgibacillus	0	1.00687e-05	4.86268e-05	0.441984	0.701147	0.970562	0.51724	0.535947
Virgisporangium	0	1.8256e-05	1.69328e-05	0.789285	0.848955	0.792711	0.818397	0.998134
Vogesella	0.000176018	0.000501727	9.6874e-05	0.083003	0.701147	0.293604	0.923022	0.0800937
Vulcanibacillus	0	0	1.41421e-05	0.506631	0.701147	1	0.653862	0.534707
Vulcaniibacterium	0	0	2.37055e-05	0.506631	0.701147	1	0.653862	0.534707
Vulgatibacter	6.91933e-05	0.000144384	9.04769e-05	0.525667	0.714844	0.569448	0.95388	0.64472
W5053	0	9.67843e-05	3.92675e-05	0.434907	0.701147	0.442082	0.867086	0.63966
WCHB1_32	0	6.99453e-05	0	0.353769	0.701147	0.518976	1	0.383746
Weissella	0.0189881	0.0232329	0.00826612	0.00905842	0.337797	0.674921	0.117191	0.00775108
Williamsia	0	1.32771e-05	3.04898e-05	0.699272	0.803525	0.932511	0.698225	0.839839
Woeseia	0.000947491	0.000903198	0.000672372	0.757555	0.836893	0.994456	0.810057	0.800757
Wohlfahrtiimonas	9.01139e-05	1.66069e-05	0	0.210711	0.701147	0.321613	0.195824	0.909157
Wolbachia	6.00759e-05	7.61737e-05	1.74385e-05	0.568305	0.734926	0.969136	0.805427	0.551218
XBB1006	0.000363692	0.000357182	0.000372378	0.998056	0.998056	0.999739	0.999535	0.997865
Xanthobacter	0	9.15334e-05	2.86367e-05	0.38301	0.701147	0.420052	0.913077	0.533894
Xanthomarina	0	0.00014882	1.96318e-05	0.09936	0.701147	0.173156	0.965061	0.142617
Xanthomonas	0.000476081	0.000277158	0.000518214	0.504538	0.701147	0.722516	0.985128	0.500088
Xenophilus	3.62527e-05	8.54614e-05	0.00010326	0.799464	0.855348	0.875518	0.783414	0.974012
Xylella	5.90401e-05	0	2.9514e-05	0.419948	0.701147	0.404561	0.786574	0.700374
Xylophilus	4.00593e-05	1.27746e-05	2.61211e-05	0.71608	0.815028	0.703446	0.910369	0.879186
YC_ZSS_LKJ147	0.000304694	6.09736e-05	1.97986e-05	0.041187	0.701147	0.0787513	0.038699	0.873659
YC_ZSS_LKJ63	0	2.94585e-05	0	0.506631	0.701147	0.653862	1	0.534707
Yangia	9.92899e-05	2.91835e-05	0	0.283992	0.701147	0.486525	0.255545	0.821882
Yersinia	0	1.60072e-05	0	0.358484	0.701147	0.523457	1	0.388473
Yokenella	0	6.38729e-06	0	0.506631	0.701147	0.653862	1	0.534707
Yonghaparkia	5.28254e-05	0	3.87909e-06	0.155247	0.701147	0.161222	0.202076	0.982807
Yoonia_Loktanella	0.000150486	0.000141589	2.87512e-05	0.452015	0.701147	0.996946	0.579314	0.499401
Youngiibacter	0.000333552	0.000159406	4.47241e-05	0.442627	0.701147	0.71374	0.413222	0.801216
ZOR0006	0.000378763	0.000672848	0.000206603	0.146802	0.701147	0.539178	0.803098	0.128969
Zeaxanthinibacter	0	3.90014e-05	1.3463e-05	0.66392	0.786389	0.683113	0.954309	0.78036
Zhizhongheella	0.000521432	0.000281759	0.000343598	0.710278	0.812482	0.689441	0.812434	0.962481
Zoogloea	0.000508094	0	5.68933e-05	0.0169139	0.495579	0.0168675	0.0325599	0.895595
Zymobacter	1.69948e-05	0	0	0.13281	0.701147	0.15458	0.15458	1
[Acetivibrio]_ethanolgignens_group	0	0	5.04592e-05	0.506631	0.701147	1	0.653862	0.534707
[Anaerorhabdus]_furcosa_group	0	9.58093e-06	3.12606e-05	0.647336	0.776599	0.962956	0.677335	0.752988
[Bacteroides]_pectinophilus_group	0	0.000104557	0	0.506631	0.701147	0.653862	1	0.534707
[Clostridium]_innocuum_group	0.00011276	0.000125636	0.000158037	0.951457	0.963198	0.996479	0.957475	0.967141
[Cytophaga]_xylanolytica_group	6.14217e-05	0.000114317	0.00013265	0.890593	0.922994	0.932412	0.881377	0.987407
[Desulfobacterium]_catecholicum_group	0.000103183	6.48485e-05	0.000116246	0.84344	0.886671	0.935223	0.992213	0.836257
[Eubacterium]_brachy_group	0.000253855	0.00031042	0.000147614	0.627882	0.765886	0.958867	0.863458	0.605796
[Eubacterium]_cellulosolvens_group	4.35372e-05	4.18272e-05	3.37788e-05	0.940666	0.956049	0.99855	0.954034	0.953124
[Eubacterium]_eligens_group	9.81164e-05	0.000203117	0.000101742	0.340772	0.701147	0.491505	0.999099	0.378938
[Eubacterium]_fissicatena_group	0.00050355	0.000187095	0.000335122	0.528283	0.714844	0.507992	0.818627	0.793552
[Eubacterium]_hallii_group	0.00124905	0.00135615	0.000497151	0.0889306	0.701147	0.969932	0.26195	0.0920545
[Eubacterium]_nodatum_group	0.000180874	3.17642e-05	0.000121657	0.369652	0.701147	0.379521	0.848659	0.577929
[Eubacterium]_oxidoreducens_group	0	2.02151e-05	1.74098e-05	0.589263	0.743284	0.580407	0.664726	0.983671
[Eubacterium]_ruminantium_group	0.000187856	0.000156995	5.97447e-05	0.111871	0.701147	0.881495	0.155415	0.193685
[Eubacterium]_saphenum_group	0	1.56297e-05	1.95379e-05	0.711341	0.812913	0.79078	0.695804	0.977819
[Eubacterium]_siraeum_group	1.69948e-05	0.000218269	0.000230667	0.26137	0.701147	0.311194	0.272523	0.992663
[Eubacterium]_tenue_group	0.000419485	0.000152163	0.000154347	0.0471573	0.701147	0.0576414	0.0598058	0.999631
[Eubacterium]_ventriosum_group	1.21392e-05	3.83476e-05	5.61547e-05	0.646563	0.776599	0.841481	0.622494	0.88686
[Eubacterium]_xylanophilum_group	0.000140814	0.000242839	0.000686593	0.551897	0.726534	0.983145	0.626566	0.62893
[Eubacterium]_yurii_group	0	0	6.76362e-06	0.506631	0.701147	1	0.653862	0.534707
[Polyangium]_brachysporum_group	0.000260636	0.000118032	5.19119e-06	0.407755	0.701147	0.728565	0.382977	0.742361
[Rhizobium]_sphaerophysae_group	0	3.19364e-06	0	0.506631	0.701147	0.653862	1	0.534707
[Ruminococcus]_gauvreauii_group	0.0015129	0.000977345	0.00094747	0.275483	0.701147	0.323777	0.288229	0.994203
[Ruminococcus]_gnavus_group	0.000640876	0.000659826	0.000154044	0.225589	0.701147	0.998512	0.403709	0.245464
[Ruminococcus]_torques_group	0.00965615	0.0135683	0.00435598	0.0128221	0.431116	0.454734	0.253405	0.00996144
[Streptomyces]_thermoautotrophicus	0.000105611	0	0	0.13281	0.701147	0.15458	0.15458	1
agricultural_soil_bacterium_SC_I_84	0	3.27571e-05	0	0.506631	0.701147	0.653862	1	0.534707
alphaI_cluster	0.00230315	0.0040646	0.0009021	0.000458639	0.168874	0.0628092	0.150132	0.000326556
alpha_proteobacterium_HIMB59	0	3.70294e-06	9.76895e-06	0.657359	0.781137	0.942133	0.668631	0.789586
alpha_proteobacterium_SCGC_AAA015_N04	0	0.000119649	0	0.268403	0.701147	0.433168	1	0.297179
bacterium_Ellin6515	0.000267062	5.09297e-05	1.44839e-05	0.229554	0.701147	0.318772	0.220755	0.947707
bacterium_Ellin6537	0	0	1.18791e-06	0.506631	0.701147	1	0.653862	0.534707
bacterium_Ellin7530	0	4.29596e-05	0	0.506631	0.701147	0.653862	1	0.534707
bacterium_QTYC46b	0	7.27096e-05	0	0.297437	0.701147	0.463431	1	0.326843
bacterium_WX65	0	8.59703e-06	0	0.212219	0.701147	0.370677	1	0.239012
bacterium_YC_ZSS_LKJ158	0	0	2.58606e-06	0.506631	0.701147	1	0.653862	0.534707
bacterium_YC_ZSS_LKJ159	0	1.65963e-06	0	0.506631	0.701147	0.653862	1	0.534707
beta_proteobacterium_MWH_UniP1	0.000696034	0.00017705	0.000308435	0.461445	0.701147	0.43357	0.618143	0.917733
dgA_11_gut_group	0	1.02197e-05	1.46543e-05	0.768209	0.839169	0.867168	0.748799	0.960196
endosymbionts	0	5.10983e-06	0	0.506631	0.701147	0.653862	1	0.534707
hgcI_clade	0.00237891	0.00145287	0.00103798	0.263436	0.701147	0.479301	0.23528	0.793321
mle1_7	0.000110467	0.000151108	0.00031389	0.667891	0.788035	0.986904	0.725118	0.734132
possible_genus_04	0.000172206	4.92746e-05	0	0.190532	0.701147	0.37532	0.167247	0.777304
probable_genus_10	1.24295e-05	1.84469e-05	1.0468e-05	0.857349	0.898415	0.940217	0.993439	0.851157
